# Supplementary material for: RawBeans: A Simple, Vendor-Independent, Raw-Data Quality-Control Tool
Source: J Proteome Res. 2021 Mar 4;20(4):2098–104. doi: 10.1021/acs.jproteome.0c00956 (PMC8041395; doi:10.1021/acs.jproteome.0c00956)
Supplement: Supplementary file 5 — pr0c00956_si_006.zip [file pr0c00956_si_006.zip › DIA/HFXLC2_TF_DIA-test_9619_Pool_25wX35mz_90min_180619.json]

{
  "data": {
    "cls": "SampleQCData",
    "components_dict": {
      "charge_dist": {
        "cls": "ChargeDistComponent",
        "ms2_charge_state": [],
        "sample": "HFXLC2_TF_DIA-test_9619_Pool_25wX35mz_90min_180619"
      },
      "inject_time": {
        "cls": "MS2InjectTimeComponent",
        "ms2_inject": [
          63.0,
          45.0,
          45.0,
          45.0,
          45.0,
          45.0,
          45.0,
          45.0,
          45.0,
          45.0,
          45.0,
          45.0,
          45.0,
          45.0,
          45.0,
          45.0,
          45.0,
          45.0,
          45.0,
          45.0,
          45.0,
          45.0,
          45.0,
          45.0,
          45.0,
          109.0,
          45.0,
          45.0,
          45.0,
          45.0,
          45.0,
          45.0,
          45.0,
          45.0,
          45.0,
          45.0,
          45.0,
          45.0,
          45.0,
          45.0,
          45.0,
          45.0,
          45.0,
          45.0,
          45.0,
          45.0,
          45.0,
          45.0,
          45.0,
          45.0,
          109.0,
          45.0,
          45.0,
          45.0,
          45.0,
          45.0,
          45.0,
          45.0,
          45.0,
          45.0,
          45.0,
          45.0,
          45.0,
          45.0,
          45.0,
          45.0,
          45.0,
          45.0,
          45.0,
          45.0,
          45.0,
          45.0,
          45.0,
          45.0,
          45.0,
          45.0,
          45.0,
          45.0,
          45.0,
          45.0,
          45.0,
          45.0,
          45.0,
          45.0,
          45.0,
          45.0,
          45.0,
          45.0,
          45.0,
          45.0,
          45.0,
          45.0,
          45.0,
          45.0,
          45.0,
          45.0,
          45.0,
          45.0,
          45.0,
          45.0,
          109.0,
          45.0,
          45.0,
          45.0,
          45.0,
          45.0,
          45.0,
          45.0,
          45.0,
          45.0,
          45.0,
          45.0,
          45.0,
          45.0,
          45.0,
          45.0,
          45.0,
          45.0,
          45.0,
          45.0,
          45.0,
          45.0,
          45.0,
          45.0,
          45.0,
          109.0,
          45.0,
          45.0,
          45.0,
          45.0,
          45.0,
          45.0,
          45.0,
          45.0,
          45.0,
          45.0,
          45.0,
          45.0,
          45.0,
          45.0,
          45.0,
          45.0,
          45.0,
          45.0,
          45.0,
          45.0,
          45.0,
          45.0,
          45.0,
          45.0,
          45.0,
          45.0,
          45.0,
          45.0,
          45.0,
          45.0,
          45.0,
          45.0,
          45.0,
          45.0,
          45.0,
          45.0,
          45.0,
          45.0,
          45.0,
          45.0,
          45.0,
          45.0,
          45.0,
          45.0,
          45.0,
          45.0,
          45.0,
          45.0,
          45.0,
          109.0,
          45.0,
          45.0,
          45.0,
          45.0,
          45.0,
          45.0,
          45.0,
          45.0,
          45.0,
          45.0,
          45.0,
          45.0,
          45.0,
          45.0,
          45.0,
          45.0,
          45.0,
          45.0,
          45.0,
          45.0,
          45.0,
          45.0,
          45.0,
          45.0,
          45.0,
          45.0,
          45.0,
          45.0,
          45.0,
          45.0,
          45.0,
          45.0,
          45.0,
          45.0,
          45.0,
          45.0,
          45.0,
          45.0,
          45.0,
          45.0,
          45.0,
          45.0,
          45.0,
          45.0,
          45.0,
          45.0,
          45.0,
          45.0,
          45.0,
          109.0,
          45.0,
          45.0,
          45.0,
          45.0,
          45.0,
          45.0,
          45.0,
          45.0,
          45.0,
          45.0,
          45.0,
          45.0,
          45.0,
          45.0,
          45.0,
          45.0,
          45.0,
          45.0,
          45.0,
          45.0,
          45.0,
          45.0,
          45.0,
          45.0,
          109.0,
          45.0,
          45.0,
          45.0,
          45.0,
          45.0,
          45.0,
          45.0,
          45.0,
          45.0,
          45.0,
          45.0,
          45.0,
          45.0,
          45.0,
          45.0,
          45.0,
          45.0,
          45.0,
          45.0,
          45.0,
          45.0,
          45.0,
          45.0,
          45.0,
          45.0,
          45.0,
          45.0,
          45.0,
          45.0,
          45.0,
          45.0,
          45.0,
          45.0,
          45.0,
          45.0,
          45.0,
          45.0,
          45.0,
          45.0,
          45.0,
          45.0,
          45.0,
          45.0,
          45.0,
          45.0,
          45.0,
          45.0,
          45.0,
          45.0,
          109.0,
          45.0,
          45.0,
          45.0,
          45.0,
          45.0,
          45.0,
          45.0,
          45.0,
          45.0,
          45.0,
          45.0,
          45.0,
          45.0,
          45.0,
          45.0,
          45.0,
          45.0,
          45.0,
          45.0,
          45.0,
          45.0,
          45.0,
          45.0,
          45.0,
          45.0,
          45.0,
          45.0,
          45.0,
          45.0,
          45.0,
          45.0,
          45.0,
          45.0,
          45.0,
          45.0,
          45.0,
          45.0,
          45.0,
          45.0,
          45.0,
          45.0,
          45.0,
          45.0,
          45.0,
          45.0,
          45.0,
          45.0,
          45.0,
          45.0,
          109.0,
          45.0,
          45.0,
          45.0,
          45.0,
          45.0,
          45.0,
          45.0,
          45.0,
          45.0,
          45.0,
          45.0,
          45.0,
          45.0,
          45.0,
          45.0,
          45.0,
          45.0,
          45.0,
          45.0,
          45.0,
          45.0,
          45.0,
          45.0,
          45.0,
          109.0,
          45.0,
          45.0,
          45.0,
          45.0,
          45.0,
          45.0,
          45.0,
          45.0,
          45.0,
          45.0,
          45.0,
          45.0,
          45.0,
          45.0,
          45.0,
          45.0,
          45.0,
          45.0,
          45.0,
          45.0,
          45.0,
          45.0,
          45.0,
          45.0,
          45.0,
          45.0,
          45.0,
          45.0,
          45.0,
          45.0,
          45.0,
          45.0,
          45.0,
          45.0,
          45.0,
          45.0,
          45.0,
          45.0,
          45.0,
          45.0,
          45.0,
          45.0,
          45.0,
          45.0,
          45.0,
          45.0,
          45.0,
          45.0,
          45.0,
          109.0,
          45.0,
          45.0,
          45.0,
          45.0,
          45.0,
          45.0,
          45.0,
          45.0,
          45.0,
          45.0,
          45.0,
          45.0,
          45.0,
          45.0,
          45.0,
          45.0,
          45.0,
          45.0,
          45.0,
          45.0,
          45.0,
          45.0,
          45.0,
          45.0,
          45.0,
          45.0,
          45.0,
          45.0,
          45.0,
          45.0,
          45.0,
          45.0,
          45.0,
          45.0,
          45.0,
          45.0,
          45.0,
          45.0,
          45.0,
          45.0,
          45.0,
          45.0,
          45.0,
          45.0,
          45.0,
          45.0,
          45.0,
          45.0,
          45.0,
          109.0,
          45.0,
          45.0,
          45.0,
          45.0,
          45.0,
          45.0,
          45.0,
          45.0,
          45.0,
          45.0,
          45.0,
          45.0,
          45.0,
          45.0,
          45.0,
          45.0,
          45.0,
          45.0,
          45.0,
          45.0,
          45.0,
          45.0,
          45.0,
          45.0,
          109.0,
          45.0,
          45.0,
          45.0,
          45.0,
          45.0,
          45.0,
          45.0,
          45.0,
          45.0,
          45.0,
          45.0,
          45.0,
          45.0,
          45.0,
          45.0,
          45.0,
          45.0,
          45.0,
          45.0,
          45.0,
          45.0,
          45.0,
          45.0,
          45.0,
          45.0,
          45.0,
          45.0,
          45.0,
          45.0,
          45.0,
          45.0,
          45.0,
          45.0,
          45.0,
          45.0,
          45.0,
          45.0,
          45.0,
          45.0,
          45.0,
          45.0,
          45.0,
          45.0,
          45.0,
          45.0,
          45.0,
          45.0,
          45.0,
          45.0,
          109.0,
          45.0,
          45.0,
          45.0,
          45.0,
          45.0,
          45.0,
          45.0,
          45.0,
          45.0,
          45.0,
          45.0,
          45.0,
          45.0,
          45.0,
          45.0,
          45.0,
          45.0,
          45.0,
          45.0,
          45.0,
          45.0,
          45.0,
          45.0,
          45.0,
          45.0,
          45.0,
          45.0,
          45.0,
          45.0,
          45.0,
          45.0,
          45.0,
          45.0,
          45.0,
          45.0,
          45.0,
          45.0,
          45.0,
          45.0,
          45.0,
          45.0,
          45.0,
          45.0,
          45.0,
          45.0,
          45.0,
          45.0,
          45.0,
          45.0,
          109.0,
          45.0,
          45.0,
          45.0,
          45.0,
          45.0,
          45.0,
          45.0,
          45.0,
          45.0,
          45.0,
          45.0,
          45.0,
          45.0,
          45.0,
          45.0,
          45.0,
          45.0,
          45.0,
          45.0,
          45.0,
          45.0,
          45.0,
          45.0,
          45.0,
          109.0,
          45.0,
          45.0,
          45.0,
          45.0,
          45.0,
          45.0,
          45.0,
          45.0,
          45.0,
          45.0,
          45.0,
          45.0,
          45.0,
          45.0,
          45.0,
          45.0,
          45.0,
          45.0,
          45.0,
          45.0,
          45.0,
          45.0,
          45.0,
          45.0,
          45.0,
          45.0,
          45.0,
          45.0,
          45.0,
          45.0,
          45.0,
          45.0,
          45.0,
          45.0,
          45.0,
          45.0,
          45.0,
          45.0,
          45.0,
          45.0,
          45.0,
          45.0,
          45.0,
          45.0,
          45.0,
          45.0,
          45.0,
          45.0,
          45.0,
          109.0,
          45.0,
          45.0,
          45.0,
          45.0,
          45.0,
          45.0,
          45.0,
          45.0,
          45.0,
          45.0,
          45.0,
          45.0,
          45.0,
          45.0,
          45.0,
          45.0,
          45.0,
          45.0,
          45.0,
          45.0,
          45.0,
          45.0,
          45.0,
          45.0,
          45.0,
          45.0,
          45.0,
          45.0,
          45.0,
          45.0,
          45.0,
          45.0,
          45.0,
          45.0,
          45.0,
          45.0,
          45.0,
          45.0,
          45.0,
          45.0,
          45.0,
          45.0,
          45.0,
          45.0,
          45.0,
          45.0,
          45.0,
          45.0,
          45.0,
          109.0,
          45.0,
          45.0,
          45.0,
          45.0,
          45.0,
          45.0,
          45.0,
          45.0,
          45.0,
          45.0,
          45.0,
          45.0,
          45.0,
          45.0,
          45.0,
          45.0,
          45.0,
          45.0,
          45.0,
          45.0,
          45.0,
          45.0,
          45.0,
          45.0,
          109.0,
          45.0,
          45.0,
          45.0,
          45.0,
          45.0,
          45.0,
          45.0,
          45.0,
          45.0,
          45.0,
          45.0,
          45.0,
          45.0,
          45.0,
          45.0,
          45.0,
          45.0,
          45.0,
          45.0,
          45.0,
          45.0,
          45.0,
          45.0,
          45.0,
          45.0,
          45.0,
          45.0,
          45.0,
          45.0,
          45.0,
          45.0,
          45.0,
          45.0,
          45.0,
          45.0,
          45.0,
          45.0,
          45.0,
          45.0,
          45.0,
          45.0,
          45.0,
          45.0,
          45.0,
          45.0,
          45.0,
          45.0,
          45.0,
          45.0,
          109.0,
          45.0,
          45.0,
          45.0,
          45.0,
          45.0,
          45.0,
          45.0,
          45.0,
          45.0,
          45.0,
          45.0,
          45.0,
          45.0,
          45.0,
          45.0,
          45.0,
          45.0,
          45.0,
          45.0,
          45.0,
          45.0,
          45.0,
          45.0,
          45.0,
          109.0,
          45.0,
          45.0,
          45.0,
          45.0,
          45.0,
          45.0,
          45.0,
          45.0,
          45.0,
          45.0,
          45.0,
          45.0,
          45.0,
          45.0,
          45.0,
          45.0,
          45.0,
          45.0,
          45.0,
          45.0,
          45.0,
          45.0,
          45.0,
          45.0,
          45.0,
          45.0,
          45.0,
          45.0,
          45.0,
          45.0,
          45.0,
          45.0,
          45.0,
          45.0,
          45.0,
          45.0,
          45.0,
          45.0,
          45.0,
          45.0,
          45.0,
          45.0,
          45.0,
          45.0,
          45.0,
          45.0,
          45.0,
          45.0,
          45.0,
          109.0,
          45.0,
          45.0,
          45.0,
          45.0,
          45.0,
          45.0,
          45.0,
          45.0,
          45.0,
          45.0,
          45.0,
          45.0,
          45.0,
          45.0,
          45.0,
          45.0,
          45.0,
          45.0,
          45.0,
          45.0,
          45.0,
          45.0,
          45.0,
          45.0,
          45.0,
          45.0,
          45.0,
          45.0,
          45.0,
          45.0,
          45.0,
          45.0,
          45.0,
          45.0,
          45.0,
          45.0,
          45.0,
          45.0,
          45.0,
          45.0,
          45.0,
          45.0,
          45.0,
          45.0,
          45.0,
          45.0,
          45.0,
          45.0,
          45.0,
          109.0,
          45.0,
          45.0,
          45.0,
          45.0,
          45.0,
          45.0,
          45.0,
          45.0,
          45.0,
          45.0,
          45.0,
          45.0,
          45.0,
          45.0,
          45.0,
          45.0,
          45.0,
          45.0,
          45.0,
          45.0,
          45.0,
          45.0,
          45.0,
          45.0,
          109.0,
          45.0,
          45.0,
          45.0,
          45.0,
          45.0,
          45.0,
          45.0,
          45.0,
          45.0,
          45.0,
          45.0,
          45.0,
          45.0,
          45.0,
          45.0,
          45.0,
          45.0,
          45.0,
          45.0,
          45.0,
          45.0,
          45.0,
          45.0,
          45.0,
          45.0,
          45.0,
          45.0,
          45.0,
          45.0,
          45.0,
          45.0,
          45.0,
          45.0,
          45.0,
          45.0,
          45.0,
          45.0,
          45.0,
          45.0,
          45.0,
          45.0,
          45.0,
          45.0,
          45.0,
          45.0,
          45.0,
          45.0,
          45.0,
          45.0,
          109.0,
          45.0,
          45.0,
          45.0,
          45.0,
          45.0,
          45.0,
          45.0,
          45.0,
          45.0,
          45.0,
          45.0,
          45.0,
          45.0,
          45.0,
          45.0,
          45.0,
          45.0,
          45.0,
          45.0,
          45.0,
          45.0,
          45.0,
          45.0,
          45.0,
          45.0,
          45.0,
          45.0,
          45.0,
          45.0,
          45.0,
          45.0,
          45.0,
          45.0,
          45.0,
          45.0,
          45.0,
          45.0,
          45.0,
          45.0,
          45.0,
          45.0,
          45.0,
          45.0,
          45.0,
          45.0,
          45.0,
          45.0,
          45.0,
          45.0,
          109.0,
          45.0,
          45.0,
          45.0,
          45.0,
          45.0,
          45.0,
          45.0,
          45.0,
          45.0,
          45.0,
          45.0,
          45.0,
          45.0,
          45.0,
          45.0,
          45.0,
          45.0,
          45.0,
          45.0,
          45.0,
          45.0,
          45.0,
          45.0,
          45.0,
          109.0,
          45.0,
          45.0,
          45.0,
          45.0,
          45.0,
          45.0,
          45.0,
          45.0,
          45.0,
          45.0,
          45.0,
          45.0,
          45.0,
          45.0,
          45.0,
          45.0,
          45.0,
          45.0,
          45.0,
          45.0,
          45.0,
          45.0,
          45.0,
          45.0,
          45.0,
          45.0,
          45.0,
          45.0,
          45.0,
          45.0,
          45.0,
          45.0,
          45.0,
          45.0,
          45.0,
          45.0,
          45.0,
          45.0,
          45.0,
          45.0,
          45.0,
          45.0,
          45.0,
          45.0,
          45.0,
          45.0,
          45.0,
          45.0,
          45.0,
          109.0,
          45.0,
          45.0,
          45.0,
          45.0,
          45.0,
          45.0,
          45.0,
          45.0,
          45.0,
          45.0,
          45.0,
          45.0,
          45.0,
          45.0,
          45.0,
          45.0,
          45.0,
          45.0,
          45.0,
          45.0,
          45.0,
          45.0,
          45.0,
          45.0,
          45.0,
          45.0,
          45.0,
          45.0,
          45.0,
          45.0,
          45.0,
          45.0,
          45.0,
          45.0,
          45.0,
          45.0,
          45.0,
          45.0,
          45.0,
          45.0,
          45.0,
          45.0,
          45.0,
          45.0,
          45.0,
          45.0,
          45.0,
          45.0,
          45.0,
          109.0,
          45.0,
          45.0,
          45.0,
          45.0,
          45.0,
          45.0,
          45.0,
          45.0,
          45.0,
          45.0,
          45.0,
          45.0,
          45.0,
          45.0,
          45.0,
          45.0,
          45.0,
          45.0,
          45.0,
          45.0,
          45.0,
          45.0,
          45.0,
          45.0,
          109.0,
          45.0,
          45.0,
          45.0,
          45.0,
          45.0,
          45.0,
          45.0,
          45.0,
          45.0,
          45.0,
          45.0,
          45.0,
          45.0,
          45.0,
          45.0,
          45.0,
          45.0,
          45.0,
          45.0,
          45.0,
          45.0,
          45.0,
          45.0,
          45.0,
          45.0,
          45.0,
          45.0,
          45.0,
          45.0,
          45.0,
          45.0,
          45.0,
          45.0,
          45.0,
          45.0,
          45.0,
          45.0,
          45.0,
          45.0,
          45.0,
          45.0,
          45.0,
          45.0,
          45.0,
          45.0,
          45.0,
          45.0,
          45.0,
          45.0,
          109.0,
          45.0,
          45.0,
          45.0,
          45.0,
          45.0,
          45.0,
          45.0,
          45.0,
          45.0,
          45.0,
          45.0,
          45.0,
          45.0,
          45.0,
          45.0,
          45.0,
          45.0,
          45.0,
          45.0,
          45.0,
          45.0,
          45.0,
          45.0,
          45.0,
          109.0,
          45.0,
          45.0,
          45.0,
          45.0,
          45.0,
          45.0,
          45.0,
          45.0,
          45.0,
          45.0,
          45.0,
          45.0,
          45.0,
          45.0,
          45.0,
          45.0,
          45.0,
          45.0,
          45.0,
          45.0,
          45.0,
          45.0,
          45.0,
          45.0,
          45.0,
          45.0,
          45.0,
          45.0,
          45.0,
          45.0,
          45.0,
          45.0,
          45.0,
          45.0,
          45.0,
          45.0,
          45.0,
          45.0,
          45.0,
          45.0,
          45.0,
          45.0,
          45.0,
          45.0,
          45.0,
          45.0,
          45.0,
          45.0,
          45.0,
          109.0,
          45.0,
          45.0,
          45.0,
          45.0,
          45.0,
          45.0,
          45.0,
          45.0,
          45.0,
          45.0,
          45.0,
          45.0,
          45.0,
          45.0,
          45.0,
          45.0,
          45.0,
          45.0,
          45.0,
          45.0,
          45.0,
          45.0,
          45.0,
          45.0,
          45.0,
          45.0,
          45.0,
          45.0,
          45.0,
          45.0,
          45.0,
          45.0,
          45.0,
          45.0,
          45.0,
          45.0,
          45.0,
          45.0,
          45.0,
          45.0,
          45.0,
          45.0,
          45.0,
          45.0,
          45.0,
          45.0,
          45.0,
          45.0,
          45.0,
          109.0,
          45.0,
          45.0,
          45.0,
          45.0,
          45.0,
          45.0,
          45.0,
          45.0,
          45.0,
          45.0,
          45.0,
          45.0,
          45.0,
          45.0,
          45.0,
          45.0,
          45.0,
          45.0,
          45.0,
          45.0,
          45.0,
          45.0,
          45.0,
          45.0,
          109.0,
          45.0,
          45.0,
          45.0,
          45.0,
          45.0,
          45.0,
          45.0,
          45.0,
          45.0,
          45.0,
          45.0,
          45.0,
          45.0,
          45.0,
          45.0,
          45.0,
          45.0,
          45.0,
          45.0,
          45.0,
          45.0,
          45.0,
          45.0,
          45.0,
          45.0,
          45.0,
          45.0,
          45.0,
          45.0,
          45.0,
          45.0,
          45.0,
          45.0,
          45.0,
          45.0,
          45.0,
          45.0,
          45.0,
          45.0,
          45.0,
          45.0,
          45.0,
          45.0,
          45.0,
          45.0,
          45.0,
          45.0,
          45.0,
          45.0,
          109.0,
          45.0,
          45.0,
          45.0,
          45.0,
          45.0,
          45.0,
          45.0,
          45.0,
          45.0,
          45.0,
          45.0,
          45.0,
          45.0,
          45.0,
          45.0,
          45.0,
          45.0,
          45.0,
          45.0,
          45.0,
          45.0,
          45.0,
          45.0,
          45.0,
          45.0,
          45.0,
          45.0,
          45.0,
          45.0,
          45.0,
          45.0,
          45.0,
          45.0,
          45.0,
          45.0,
          45.0,
          45.0,
          45.0,
          45.0,
          45.0,
          45.0,
          45.0,
          45.0,
          45.0,
          45.0,
          45.0,
          45.0,
          45.0,
          45.0,
          109.0,
          45.0,
          45.0,
          45.0,
          45.0,
          45.0,
          45.0,
          45.0,
          45.0,
          45.0,
          45.0,
          45.0,
          45.0,
          45.0,
          45.0,
          45.0,
          45.0,
          45.0,
          45.0,
          45.0,
          45.0,
          45.0,
          45.0,
          45.0,
          45.0,
          109.0,
          45.0,
          45.0,
          45.0,
          45.0,
          45.0,
          45.0,
          45.0,
          45.0,
          45.0,
          45.0,
          45.0,
          45.0,
          45.0,
          45.0,
          45.0,
          45.0,
          45.0,
          45.0,
          45.0,
          45.0,
          45.0,
          45.0,
          45.0,
          45.0,
          45.0,
          45.0,
          45.0,
          45.0,
          45.0,
          45.0,
          45.0,
          45.0,
          45.0,
          45.0,
          45.0,
          45.0,
          45.0,
          45.0,
          45.0,
          45.0,
          45.0,
          45.0,
          45.0,
          45.0,
          45.0,
          45.0,
          45.0,
          45.0,
          45.0,
          109.0,
          45.0,
          45.0,
          45.0,
          45.0,
          45.0,
          45.0,
          45.0,
          45.0,
          45.0,
          45.0,
          45.0,
          45.0,
          45.0,
          45.0,
          45.0,
          45.0,
          45.0,
          45.0,
          45.0,
          45.0,
          45.0,
          45.0,
          45.0,
          45.0,
          109.0,
          45.0,
          45.0,
          45.0,
          45.0,
          45.0,
          45.0,
          45.0,
          45.0,
          45.0,
          45.0,
          45.0,
          45.0,
          45.0,
          45.0,
          45.0,
          45.0,
          45.0,
          45.0,
          45.0,
          45.0,
          45.0,
          45.0,
          45.0,
          45.0,
          45.0,
          45.0,
          45.0,
          45.0,
          45.0,
          45.0,
          45.0,
          45.0,
          45.0,
          45.0,
          45.0,
          45.0,
          45.0,
          45.0,
          45.0,
          45.0,
          45.0,
          45.0,
          45.0,
          45.0,
          45.0,
          45.0,
          45.0,
          45.0,
          45.0,
          109.0,
          45.0,
          45.0,
          45.0,
          45.0,
          45.0,
          45.0,
          45.0,
          45.0,
          45.0,
          45.0,
          45.0,
          45.0,
          45.0,
          45.0,
          45.0,
          45.0,
          45.0,
          45.0,
          45.0,
          45.0,
          45.0,
          45.0,
          45.0,
          45.0,
          45.0,
          45.0,
          45.0,
          45.0,
          45.0,
          45.0,
          45.0,
          45.0,
          45.0,
          45.0,
          45.0,
          45.0,
          45.0,
          45.0,
          45.0,
          45.0,
          45.0,
          45.0,
          45.0,
          45.0,
          45.0,
          45.0,
          45.0,
          45.0,
          45.0,
          109.0,
          45.0,
          45.0,
          45.0,
          45.0,
          45.0,
          45.0,
          45.0,
          45.0,
          45.0,
          45.0,
          45.0,
          45.0,
          45.0,
          45.0,
          45.0,
          45.0,
          45.0,
          45.0,
          45.0,
          45.0,
          45.0,
          45.0,
          45.0,
          45.0,
          109.0,
          45.0,
          45.0,
          45.0,
          45.0,
          45.0,
          45.0,
          45.0,
          45.0,
          45.0,
          45.0,
          45.0,
          45.0,
          45.0,
          45.0,
          45.0,
          45.0,
          45.0,
          45.0,
          45.0,
          45.0,
          45.0,
          45.0,
          45.0,
          45.0,
          45.0,
          45.0,
          45.0,
          45.0,
          45.0,
          45.0,
          45.0,
          45.0,
          45.0,
          45.0,
          45.0,
          45.0,
          45.0,
          45.0,
          45.0,
          45.0,
          45.0,
          45.0,
          45.0,
          45.0,
          45.0,
          45.0,
          45.0,
          45.0,
          45.0,
          109.0,
          45.0,
          45.0,
          45.0,
          45.0,
          45.0,
          45.0,
          45.0,
          45.0,
          45.0,
          45.0,
          45.0,
          45.0,
          45.0,
          45.0,
          45.0,
          45.0,
          45.0,
          45.0,
          45.0,
          45.0,
          45.0,
          45.0,
          45.0,
          45.0,
          45.0,
          45.0,
          45.0,
          45.0,
          45.0,
          45.0,
          45.0,
          45.0,
          45.0,
          45.0,
          45.0,
          45.0,
          45.0,
          45.0,
          45.0,
          45.0,
          45.0,
          45.0,
          45.0,
          45.0,
          45.0,
          45.0,
          45.0,
          45.0,
          45.0,
          109.0,
          45.0,
          45.0,
          45.0,
          45.0,
          45.0,
          45.0,
          45.0,
          45.0,
          45.0,
          45.0,
          45.0,
          45.0,
          45.0,
          45.0,
          45.0,
          45.0,
          45.0,
          45.0,
          45.0,
          45.0,
          45.0,
          45.0,
          45.0,
          45.0,
          109.0,
          45.0,
          45.0,
          45.0,
          45.0,
          45.0,
          45.0,
          45.0,
          45.0,
          45.0,
          45.0,
          45.0,
          45.0,
          45.0,
          45.0,
          45.0,
          45.0,
          45.0,
          45.0,
          45.0,
          45.0,
          45.0,
          45.0,
          45.0,
          45.0,
          45.0,
          45.0,
          45.0,
          45.0,
          45.0,
          45.0,
          45.0,
          45.0,
          45.0,
          45.0,
          45.0,
          45.0,
          45.0,
          45.0,
          45.0,
          45.0,
          45.0,
          45.0,
          45.0,
          45.0,
          45.0,
          45.0,
          45.0,
          45.0,
          45.0,
          109.0,
          45.0,
          45.0,
          45.0,
          45.0,
          45.0,
          45.0,
          45.0,
          45.0,
          45.0,
          45.0,
          45.0,
          45.0,
          45.0,
          45.0,
          45.0,
          45.0,
          45.0,
          45.0,
          45.0,
          45.0,
          45.0,
          45.0,
          45.0,
          45.0,
          109.0,
          45.0,
          45.0,
          45.0,
          45.0,
          45.0,
          45.0,
          45.0,
          45.0,
          45.0,
          45.0,
          45.0,
          45.0,
          45.0,
          45.0,
          45.0,
          45.0,
          45.0,
          45.0,
          45.0,
          45.0,
          45.0,
          45.0,
          45.0,
          45.0,
          45.0,
          45.0,
          45.0,
          45.0,
          45.0,
          45.0,
          45.0,
          45.0,
          45.0,
          45.0,
          45.0,
          45.0,
          45.0,
          45.0,
          45.0,
          45.0,
          45.0,
          45.0,
          45.0,
          45.0,
          45.0,
          45.0,
          45.0,
          45.0,
          45.0,
          109.0,
          45.0,
          45.0,
          45.0,
          45.0,
          45.0,
          45.0,
          45.0,
          45.0,
          45.0,
          45.0,
          45.0,
          45.0,
          45.0,
          45.0,
          45.0,
          45.0,
          45.0,
          45.0,
          45.0,
          45.0,
          45.0,
          45.0,
          45.0,
          45.0,
          45.0,
          45.0,
          45.0,
          45.0,
          45.0,
          45.0,
          45.0,
          45.0,
          45.0,
          45.0,
          45.0,
          45.0,
          45.0,
          45.0,
          45.0,
          45.0,
          45.0,
          45.0,
          45.0,
          45.0,
          45.0,
          45.0,
          45.0,
          45.0,
          45.0,
          109.0,
          45.0,
          45.0,
          45.0,
          45.0,
          45.0,
          45.0,
          45.0,
          45.0,
          45.0,
          45.0,
          45.0,
          45.0,
          45.0,
          45.0,
          45.0,
          45.0,
          45.0,
          45.0,
          45.0,
          45.0,
          45.0,
          45.0,
          45.0,
          45.0,
          109.0,
          45.0,
          45.0,
          45.0,
          45.0,
          45.0,
          45.0,
          45.0,
          45.0,
          45.0,
          45.0,
          45.0,
          45.0,
          45.0,
          45.0,
          45.0,
          45.0,
          45.0,
          45.0,
          45.0,
          45.0,
          45.0,
          45.0,
          45.0,
          45.0,
          45.0,
          45.0,
          45.0,
          45.0,
          45.0,
          45.0,
          45.0,
          45.0,
          45.0,
          45.0,
          45.0,
          45.0,
          45.0,
          45.0,
          45.0,
          45.0,
          45.0,
          45.0,
          45.0,
          45.0,
          45.0,
          45.0,
          45.0,
          45.0,
          45.0,
          109.0,
          45.0,
          45.0,
          45.0,
          45.0,
          45.0,
          45.0,
          45.0,
          45.0,
          45.0,
          45.0,
          45.0,
          45.0,
          45.0,
          45.0,
          45.0,
          45.0,
          45.0,
          45.0,
          45.0,
          45.0,
          45.0,
          45.0,
          45.0,
          45.0,
          45.0,
          45.0,
          45.0,
          45.0,
          45.0,
          45.0,
          45.0,
          45.0,
          45.0,
          45.0,
          45.0,
          45.0,
          45.0,
          45.0,
          45.0,
          45.0,
          45.0,
          45.0,
          45.0,
          45.0,
          45.0,
          45.0,
          45.0,
          45.0,
          45.0,
          109.0,
          45.0,
          45.0,
          45.0,
          45.0,
          45.0,
          45.0,
          45.0,
          45.0,
          45.0,
          45.0,
          45.0,
          45.0,
          45.0,
          45.0,
          45.0,
          45.0,
          45.0,
          45.0,
          45.0,
          45.0,
          45.0,
          45.0,
          45.0,
          45.0,
          109.0,
          45.0,
          45.0,
          45.0,
          45.0,
          45.0,
          45.0,
          45.0,
          45.0,
          45.0,
          45.0,
          45.0,
          45.0,
          45.0,
          45.0,
          45.0,
          45.0,
          45.0,
          45.0,
          45.0,
          45.0,
          45.0,
          45.0,
          45.0,
          45.0,
          45.0,
          45.0,
          45.0,
          45.0,
          45.0,
          45.0,
          45.0,
          45.0,
          45.0,
          45.0,
          45.0,
          45.0,
          45.0,
          45.0,
          45.0,
          45.0,
          45.0,
          45.0,
          45.0,
          45.0,
          45.0,
          45.0,
          45.0,
          45.0,
          45.0,
          109.0,
          45.0,
          45.0,
          45.0,
          45.0,
          45.0,
          45.0,
          45.0,
          45.0,
          45.0,
          45.0,
          45.0,
          45.0,
          45.0,
          45.0,
          45.0,
          45.0,
          45.0,
          45.0,
          45.0,
          45.0,
          45.0,
          45.0,
          45.0,
          45.0,
          109.0,
          45.0,
          45.0,
          45.0,
          45.0,
          45.0,
          45.0,
          45.0,
          45.0,
          45.0,
          45.0,
          45.0,
          45.0,
          45.0,
          45.0,
          45.0,
          45.0,
          45.0,
          45.0,
          45.0,
          45.0,
          45.0,
          45.0,
          45.0,
          45.0,
          45.0,
          45.0,
          45.0,
          45.0,
          45.0,
          45.0,
          45.0,
          45.0,
          45.0,
          45.0,
          45.0,
          45.0,
          45.0,
          45.0,
          45.0,
          45.0,
          45.0,
          45.0,
          45.0,
          45.0,
          45.0,
          45.0,
          45.0,
          45.0,
          45.0,
          109.0,
          45.0,
          45.0,
          45.0,
          45.0,
          45.0,
          45.0,
          45.0,
          45.0,
          45.0,
          45.0,
          45.0,
          45.0,
          45.0,
          45.0,
          45.0,
          45.0,
          45.0,
          45.0,
          45.0,
          45.0,
          45.0,
          45.0,
          45.0,
          45.0,
          45.0,
          45.0,
          45.0,
          45.0,
          45.0,
          45.0,
          45.0,
          45.0,
          45.0,
          45.0,
          45.0,
          45.0,
          45.0,
          45.0,
          45.0,
          45.0,
          45.0,
          45.0,
          45.0,
          45.0,
          45.0,
          45.0,
          45.0,
          45.0,
          45.0,
          109.0,
          45.0,
          45.0,
          45.0,
          45.0,
          45.0,
          45.0,
          45.0,
          45.0,
          45.0,
          45.0,
          45.0,
          45.0,
          45.0,
          45.0,
          45.0,
          45.0,
          45.0,
          45.0,
          45.0,
          45.0,
          45.0,
          45.0,
          45.0,
          45.0,
          109.0,
          45.0,
          45.0,
          45.0,
          45.0,
          45.0,
          45.0,
          45.0,
          45.0,
          45.0,
          45.0,
          45.0,
          45.0,
          45.0,
          45.0,
          45.0,
          45.0,
          45.0,
          45.0,
          45.0,
          45.0,
          45.0,
          45.0,
          45.0,
          45.0,
          45.0,
          45.0,
          45.0,
          45.0,
          45.0,
          45.0,
          45.0,
          45.0,
          45.0,
          45.0,
          45.0,
          45.0,
          45.0,
          45.0,
          45.0,
          45.0,
          45.0,
          45.0,
          45.0,
          45.0,
          45.0,
          45.0,
          45.0,
          45.0,
          45.0,
          109.0,
          45.0,
          45.0,
          45.0,
          45.0,
          45.0,
          45.0,
          45.0,
          45.0,
          45.0,
          45.0,
          45.0,
          45.0,
          45.0,
          45.0,
          45.0,
          45.0,
          45.0,
          45.0,
          45.0,
          45.0,
          45.0,
          45.0,
          45.0,
          45.0,
          109.0,
          45.0,
          45.0,
          45.0,
          45.0,
          45.0,
          45.0,
          45.0,
          45.0,
          45.0,
          45.0,
          45.0,
          45.0,
          45.0,
          45.0,
          45.0,
          45.0,
          45.0,
          45.0,
          45.0,
          45.0,
          45.0,
          45.0,
          45.0,
          45.0,
          45.0,
          45.0,
          45.0,
          45.0,
          45.0,
          45.0,
          45.0,
          45.0,
          45.0,
          45.0,
          45.0,
          45.0,
          45.0,
          45.0,
          45.0,
          45.0,
          45.0,
          45.0,
          45.0,
          45.0,
          45.0,
          45.0,
          45.0,
          45.0,
          45.0,
          109.0,
          45.0,
          45.0,
          45.0,
          45.0,
          45.0,
          45.0,
          45.0,
          45.0,
          45.0,
          45.0,
          45.0,
          45.0,
          45.0,
          45.0,
          45.0,
          45.0,
          45.0,
          45.0,
          45.0,
          45.0,
          45.0,
          45.0,
          45.0,
          45.0,
          45.0,
          45.0,
          45.0,
          45.0,
          45.0,
          45.0,
          45.0,
          45.0,
          45.0,
          45.0,
          45.0,
          45.0,
          45.0,
          45.0,
          45.0,
          45.0,
          45.0,
          45.0,
          45.0,
          45.0,
          45.0,
          45.0,
          45.0,
          45.0,
          45.0,
          109.0,
          45.0,
          45.0,
          45.0,
          45.0,
          45.0,
          45.0,
          45.0,
          45.0,
          45.0,
          45.0,
          45.0,
          45.0,
          45.0,
          45.0,
          45.0,
          45.0,
          45.0,
          45.0,
          45.0,
          45.0,
          45.0,
          45.0,
          45.0,
          45.0,
          109.0,
          45.0,
          45.0,
          45.0,
          45.0,
          45.0,
          45.0,
          45.0,
          45.0,
          45.0,
          45.0,
          45.0,
          45.0,
          45.0,
          45.0,
          45.0,
          45.0,
          45.0,
          45.0,
          45.0,
          45.0,
          45.0,
          45.0,
          45.0,
          45.0,
          45.0,
          45.0,
          45.0,
          45.0,
          45.0,
          45.0,
          45.0,
          45.0,
          45.0,
          45.0,
          45.0,
          45.0,
          45.0,
          45.0,
          45.0,
          45.0,
          45.0,
          45.0,
          45.0,
          45.0,
          45.0,
          45.0,
          45.0,
          45.0,
          45.0,
          109.0,
          45.0,
          45.0,
          45.0,
          45.0,
          45.0,
          45.0,
          45.0,
          45.0,
          45.0,
          45.0,
          45.0,
          45.0,
          45.0,
          45.0,
          45.0,
          45.0,
          45.0,
          45.0,
          45.0,
          45.0,
          45.0,
          45.0,
          45.0,
          45.0,
          45.0,
          45.0,
          45.0,
          45.0,
          45.0,
          45.0,
          45.0,
          45.0,
          45.0,
          45.0,
          45.0,
          45.0,
          45.0,
          45.0,
          45.0,
          45.0,
          45.0,
          45.0,
          45.0,
          45.0,
          45.0,
          45.0,
          45.0,
          45.0,
          45.0,
          109.0,
          45.0,
          45.0,
          45.0,
          45.0,
          45.0,
          45.0,
          45.0,
          45.0,
          45.0,
          45.0,
          45.0,
          45.0,
          45.0,
          45.0,
          45.0,
          45.0,
          45.0,
          45.0,
          45.0,
          45.0,
          45.0,
          45.0,
          45.0,
          45.0,
          109.0,
          45.0,
          45.0,
          45.0,
          45.0,
          45.0,
          45.0,
          45.0,
          45.0,
          45.0,
          45.0,
          45.0,
          45.0,
          45.0,
          45.0,
          45.0,
          45.0,
          45.0,
          45.0,
          45.0,
          45.0,
          45.0,
          45.0,
          45.0,
          45.0,
          109.0,
          45.0,
          45.0,
          45.0,
          45.0,
          45.0,
          45.0,
          45.0,
          45.0,
          45.0,
          45.0,
          45.0,
          45.0,
          45.0,
          45.0,
          45.0,
          45.0,
          45.0,
          45.0,
          45.0,
          45.0,
          45.0,
          45.0,
          45.0,
          45.0,
          109.0,
          45.0,
          45.0,
          45.0,
          45.0,
          45.0,
          45.0,
          45.0,
          45.0,
          45.0,
          45.0,
          45.0,
          45.0,
          45.0,
          45.0,
          45.0,
          45.0,
          45.0,
          45.0,
          45.0,
          45.0,
          45.0,
          45.0,
          45.0,
          45.0,
          109.0,
          45.0,
          45.0,
          45.0,
          45.0,
          45.0,
          45.0,
          45.0,
          45.0,
          45.0,
          45.0,
          45.0,
          45.0,
          45.0,
          45.0,
          45.0,
          45.0,
          45.0,
          45.0,
          45.0,
          45.0,
          45.0,
          45.0,
          45.0,
          45.0,
          45.0,
          45.0,
          45.0,
          45.0,
          45.0,
          45.0,
          45.0,
          45.0,
          45.0,
          45.0,
          45.0,
          45.0,
          45.0,
          45.0,
          45.0,
          45.0,
          45.0,
          45.0,
          45.0,
          45.0,
          45.0,
          45.0,
          45.0,
          45.0,
          45.0,
          109.0,
          45.0,
          45.0,
          45.0,
          45.0,
          45.0,
          45.0,
          45.0,
          45.0,
          45.0,
          45.0,
          45.0,
          45.0,
          45.0,
          45.0,
          45.0,
          45.0,
          45.0,
          45.0,
          45.0,
          45.0,
          45.0,
          45.0,
          45.0,
          45.0,
          109.0,
          45.0,
          45.0,
          45.0,
          45.0,
          45.0,
          45.0,
          45.0,
          45.0,
          45.0,
          45.0,
          45.0,
          45.0,
          45.0,
          45.0,
          45.0,
          45.0,
          45.0,
          45.0,
          45.0,
          45.0,
          45.0,
          45.0,
          45.0,
          45.0,
          109.0,
          45.0,
          45.0,
          45.0,
          45.0,
          45.0,
          45.0,
          45.0,
          45.0,
          45.0,
          45.0,
          45.0,
          45.0,
          45.0,
          45.0,
          45.0,
          45.0,
          45.0,
          45.0,
          45.0,
          45.0,
          45.0,
          45.0,
          45.0,
          45.0,
          109.0,
          45.0,
          45.0,
          45.0,
          45.0,
          45.0,
          45.0,
          45.0,
          45.0,
          45.0,
          45.0,
          45.0,
          45.0,
          45.0,
          45.0,
          45.0,
          45.0,
          45.0,
          45.0,
          45.0,
          45.0,
          45.0,
          45.0,
          45.0,
          45.0,
          56.25,
          45.0,
          45.0,
          45.0,
          45.0,
          45.0,
          45.0,
          45.0,
          45.0,
          45.0,
          45.0,
          45.0,
          45.0,
          45.0,
          45.0,
          45.0,
          45.0,
          45.0,
          45.0,
          45.0,
          45.0,
          45.0,
          45.0,
          45.0,
          45.0,
          109.0,
          45.0,
          45.0,
          45.0,
          45.0,
          45.0,
          45.0,
          45.0,
          45.0,
          45.0,
          45.0,
          45.0,
          45.0,
          45.0,
          45.0,
          45.0,
          45.0,
          45.0,
          45.0,
          45.0,
          45.0,
          45.0,
          45.0,
          45.0,
          45.0,
          109.0,
          45.0,
          45.0,
          45.0,
          45.0,
          45.0,
          45.0,
          45.0,
          45.0,
          45.0,
          45.0,
          45.0,
          45.0,
          45.0,
          45.0,
          45.0,
          45.0,
          45.0,
          45.0,
          45.0,
          45.0,
          45.0,
          45.0,
          45.0,
          45.0,
          109.0,
          45.0,
          45.0,
          45.0,
          45.0,
          45.0,
          45.0,
          45.0,
          45.0,
          45.0,
          45.0,
          45.0,
          45.0,
          45.0,
          45.0,
          45.0,
          45.0,
          45.0,
          45.0,
          45.0,
          45.0,
          45.0,
          45.0,
          45.0,
          45.0,
          109.0,
          45.0,
          45.0,
          45.0,
          45.0,
          45.0,
          45.0,
          45.0,
          45.0,
          45.0,
          45.0,
          45.0,
          45.0,
          45.0,
          45.0,
          45.0,
          45.0,
          45.0,
          45.0,
          45.0,
          45.0,
          45.0,
          45.0,
          45.0,
          45.0,
          56.25,
          45.0,
          45.0,
          45.0,
          45.0,
          45.0,
          45.0,
          45.0,
          45.0,
          45.0,
          45.0,
          45.0,
          45.0,
          45.0,
          45.0,
          45.0,
          45.0,
          45.0,
          45.0,
          45.0,
          45.0,
          45.0,
          45.0,
          45.0,
          45.0,
          109.0,
          45.0,
          45.0,
          45.0,
          45.0,
          45.0,
          45.0,
          45.0,
          45.0,
          45.0,
          45.0,
          45.0,
          45.0,
          45.0,
          45.0,
          45.0,
          45.0,
          45.0,
          45.0,
          45.0,
          45.0,
          45.0,
          45.0,
          45.0,
          45.0,
          109.0,
          45.0,
          45.0,
          45.0,
          45.0,
          45.0,
          45.0,
          45.0,
          45.0,
          45.0,
          45.0,
          45.0,
          45.0,
          45.0,
          45.0,
          45.0,
          45.0,
          45.0,
          45.0,
          45.0,
          45.0,
          45.0,
          45.0,
          45.0,
          45.0,
          109.0,
          45.0,
          45.0,
          45.0,
          45.0,
          45.0,
          45.0,
          45.0,
          45.0,
          45.0,
          45.0,
          45.0,
          45.0,
          45.0,
          45.0,
          45.0,
          45.0,
          45.0,
          45.0,
          45.0,
          45.0,
          45.0,
          45.0,
          45.0,
          45.0,
          109.0,
          45.0,
          45.0,
          45.0,
          45.0,
          45.0,
          45.0,
          45.0,
          45.0,
          45.0,
          45.0,
          45.0,
          45.0,
          45.0,
          45.0,
          45.0,
          45.0,
          45.0,
          45.0,
          45.0,
          45.0,
          45.0,
          45.0,
          45.0,
          45.0,
          56.25,
          45.0,
          45.0,
          45.0,
          45.0,
          45.0,
          45.0,
          45.0,
          45.0,
          45.0,
          45.0,
          45.0,
          45.0,
          45.0,
          45.0,
          45.0,
          45.0,
          45.0,
          45.0,
          45.0,
          45.0,
          45.0,
          45.0,
          45.0,
          45.0,
          109.0,
          45.0,
          45.0,
          45.0,
          45.0,
          45.0,
          45.0,
          45.0,
          45.0,
          45.0,
          45.0,
          45.0,
          45.0,
          45.0,
          45.0,
          45.0,
          45.0,
          45.0,
          45.0,
          45.0,
          45.0,
          45.0,
          45.0,
          45.0,
          45.0,
          109.0,
          45.0,
          45.0,
          45.0,
          45.0,
          45.0,
          45.0,
          45.0,
          45.0,
          45.0,
          45.0,
          45.0,
          45.0,
          45.0,
          45.0,
          45.0,
          45.0,
          45.0,
          45.0,
          45.0,
          45.0,
          45.0,
          45.0,
          45.0,
          45.0,
          109.0,
          45.0,
          45.0,
          45.0,
          45.0,
          45.0,
          45.0,
          45.0,
          45.0,
          45.0,
          45.0,
          45.0,
          45.0,
          45.0,
          45.0,
          45.0,
          45.0,
          45.0,
          45.0,
          45.0,
          45.0,
          45.0,
          45.0,
          45.0,
          45.0,
          109.0,
          45.0,
          45.0,
          45.0,
          45.0,
          45.0,
          45.0,
          45.0,
          45.0,
          45.0,
          45.0,
          45.0,
          45.0,
          45.0,
          45.0,
          45.0,
          45.0,
          45.0,
          45.0,
          45.0,
          45.0,
          45.0,
          45.0,
          45.0,
          45.0,
          109.0,
          45.0,
          45.0,
          45.0,
          45.0,
          45.0,
          45.0,
          45.0,
          45.0,
          45.0,
          45.0,
          45.0,
          45.0,
          45.0,
          45.0,
          45.0,
          45.0,
          45.0,
          45.0,
          45.0,
          45.0,
          45.0,
          45.0,
          45.0,
          45.0,
          56.25,
          45.0,
          45.0,
          45.0,
          45.0,
          45.0,
          45.0,
          45.0,
          45.0,
          45.0,
          45.0,
          45.0,
          45.0,
          45.0,
          45.0,
          45.0,
          45.0,
          45.0,
          45.0,
          45.0,
          45.0,
          45.0,
          45.0,
          45.0,
          45.0,
          109.0,
          45.0,
          45.0,
          45.0,
          45.0,
          45.0,
          45.0,
          45.0,
          45.0,
          45.0,
          45.0,
          45.0,
          45.0,
          45.0,
          45.0,
          45.0,
          45.0,
          45.0,
          45.0,
          45.0,
          45.0,
          45.0,
          45.0,
          45.0,
          45.0,
          109.0,
          45.0,
          45.0,
          45.0,
          45.0,
          45.0,
          45.0,
          45.0,
          45.0,
          45.0,
          45.0,
          45.0,
          45.0,
          45.0,
          45.0,
          45.0,
          45.0,
          45.0,
          45.0,
          45.0,
          45.0,
          45.0,
          45.0,
          45.0,
          45.0,
          109.0,
          45.0,
          45.0,
          45.0,
          45.0,
          45.0,
          45.0,
          45.0,
          45.0,
          45.0,
          45.0,
          45.0,
          45.0,
          45.0,
          45.0,
          45.0,
          45.0,
          45.0,
          45.0,
          45.0,
          45.0,
          45.0,
          45.0,
          45.0,
          45.0,
          109.0,
          45.0,
          45.0,
          45.0,
          45.0,
          45.0,
          45.0,
          45.0,
          45.0,
          45.0,
          45.0,
          45.0,
          45.0,
          45.0,
          45.0,
          45.0,
          45.0,
          45.0,
          45.0,
          45.0,
          45.0,
          45.0,
          45.0,
          45.0,
          45.0,
          56.25,
          45.0,
          45.0,
          45.0,
          45.0,
          45.0,
          45.0,
          45.0,
          45.0,
          45.0,
          45.0,
          45.0,
          45.0,
          45.0,
          45.0,
          45.0,
          45.0,
          45.0,
          45.0,
          45.0,
          45.0,
          45.0,
          45.0,
          45.0,
          45.0,
          109.0,
          45.0,
          45.0,
          45.0,
          45.0,
          45.0,
          45.0,
          45.0,
          45.0,
          45.0,
          45.0,
          45.0,
          45.0,
          45.0,
          45.0,
          45.0,
          45.0,
          45.0,
          45.0,
          45.0,
          45.0,
          45.0,
          45.0,
          45.0,
          45.0,
          109.0,
          45.0,
          45.0,
          45.0,
          45.0,
          45.0,
          45.0,
          45.0,
          45.0,
          45.0,
          45.0,
          45.0,
          45.0,
          45.0,
          45.0,
          45.0,
          45.0,
          45.0,
          45.0,
          45.0,
          45.0,
          45.0,
          45.0,
          45.0,
          45.0,
          109.0,
          45.0,
          45.0,
          45.0,
          45.0,
          45.0,
          45.0,
          45.0,
          45.0,
          45.0,
          45.0,
          45.0,
          45.0,
          45.0,
          45.0,
          45.0,
          45.0,
          45.0,
          45.0,
          45.0,
          45.0,
          45.0,
          45.0,
          45.0,
          45.0,
          109.0,
          45.0,
          45.0,
          45.0,
          45.0,
          45.0,
          45.0,
          45.0,
          45.0,
          45.0,
          45.0,
          45.0,
          45.0,
          45.0,
          45.0,
          45.0,
          45.0,
          45.0,
          45.0,
          45.0,
          45.0,
          45.0,
          45.0,
          45.0,
          45.0,
          56.25,
          45.0,
          45.0,
          45.0,
          45.0,
          45.0,
          45.0,
          45.0,
          45.0,
          45.0,
          45.0,
          45.0,
          45.0,
          45.0,
          45.0,
          45.0,
          45.0,
          45.0,
          45.0,
          45.0,
          45.0,
          45.0,
          45.0,
          45.0,
          45.0,
          109.0,
          45.0,
          45.0,
          45.0,
          45.0,
          45.0,
          45.0,
          45.0,
          45.0,
          45.0,
          45.0,
          45.0,
          45.0,
          45.0,
          45.0,
          45.0,
          45.0,
          45.0,
          45.0,
          45.0,
          45.0,
          45.0,
          45.0,
          45.0,
          45.0,
          109.0,
          45.0,
          45.0,
          45.0,
          45.0,
          45.0,
          45.0,
          45.0,
          45.0,
          45.0,
          45.0,
          45.0,
          45.0,
          45.0,
          45.0,
          45.0,
          45.0,
          45.0,
          45.0,
          45.0,
          45.0,
          45.0,
          45.0,
          45.0,
          45.0,
          109.0,
          45.0,
          45.0,
          45.0,
          45.0,
          45.0,
          45.0,
          45.0,
          45.0,
          45.0,
          45.0,
          45.0,
          45.0,
          45.0,
          45.0,
          45.0,
          45.0,
          45.0,
          45.0,
          45.0,
          45.0,
          45.0,
          45.0,
          45.0,
          45.0,
          109.0,
          45.0,
          45.0,
          45.0,
          45.0,
          45.0,
          45.0,
          45.0,
          45.0,
          45.0,
          45.0,
          45.0,
          45.0,
          45.0,
          45.0,
          45.0,
          45.0,
          45.0,
          45.0,
          45.0,
          45.0,
          45.0,
          45.0,
          45.0,
          45.0,
          56.25,
          45.0,
          45.0,
          45.0,
          45.0,
          45.0,
          45.0,
          45.0,
          45.0,
          45.0,
          45.0,
          45.0,
          45.0,
          45.0,
          45.0,
          45.0,
          45.0,
          45.0,
          45.0,
          45.0,
          45.0,
          45.0,
          45.0,
          45.0,
          45.0,
          109.0,
          45.0,
          45.0,
          45.0,
          45.0,
          45.0,
          45.0,
          45.0,
          45.0,
          45.0,
          45.0,
          45.0,
          45.0,
          45.0,
          45.0,
          45.0,
          45.0,
          45.0,
          45.0,
          45.0,
          45.0,
          45.0,
          45.0,
          45.0,
          45.0,
          109.0,
          45.0,
          45.0,
          45.0,
          45.0,
          45.0,
          45.0,
          45.0,
          45.0,
          45.0,
          45.0,
          45.0,
          45.0,
          45.0,
          45.0,
          45.0,
          45.0,
          45.0,
          45.0,
          45.0,
          45.0,
          45.0,
          45.0,
          45.0,
          45.0,
          109.0,
          45.0,
          45.0,
          45.0,
          45.0,
          45.0,
          45.0,
          45.0,
          45.0,
          45.0,
          45.0,
          45.0,
          45.0,
          45.0,
          45.0,
          45.0,
          45.0,
          45.0,
          45.0,
          45.0,
          45.0,
          45.0,
          45.0,
          45.0,
          45.0,
          109.0,
          45.0,
          45.0,
          45.0,
          45.0,
          45.0,
          45.0,
          45.0,
          45.0,
          45.0,
          45.0,
          45.0,
          45.0,
          45.0,
          45.0,
          45.0,
          45.0,
          45.0,
          45.0,
          45.0,
          45.0,
          45.0,
          45.0,
          45.0,
          45.0,
          109.0,
          45.0,
          45.0,
          45.0,
          45.0,
          45.0,
          45.0,
          45.0,
          45.0,
          45.0,
          45.0,
          45.0,
          45.0,
          45.0,
          45.0,
          45.0,
          45.0,
          45.0,
          45.0,
          45.0,
          45.0,
          45.0,
          45.0,
          45.0,
          45.0,
          56.25,
          45.0,
          45.0,
          45.0,
          45.0,
          45.0,
          45.0,
          45.0,
          45.0,
          45.0,
          45.0,
          45.0,
          45.0,
          45.0,
          45.0,
          45.0,
          45.0,
          45.0,
          45.0,
          45.0,
          45.0,
          45.0,
          45.0,
          45.0,
          45.0,
          109.0,
          45.0,
          45.0,
          45.0,
          45.0,
          45.0,
          45.0,
          45.0,
          45.0,
          45.0,
          45.0,
          45.0,
          45.0,
          45.0,
          45.0,
          45.0,
          45.0,
          45.0,
          45.0,
          45.0,
          45.0,
          45.0,
          45.0,
          45.0,
          45.0,
          109.0,
          45.0,
          45.0,
          45.0,
          45.0,
          45.0,
          45.0,
          45.0,
          45.0,
          45.0,
          45.0,
          45.0,
          45.0,
          45.0,
          45.0,
          45.0,
          45.0,
          45.0,
          45.0,
          45.0,
          45.0,
          45.0,
          45.0,
          45.0,
          45.0,
          109.0,
          45.0,
          45.0,
          45.0,
          45.0,
          45.0,
          45.0,
          45.0,
          45.0,
          45.0,
          45.0,
          45.0,
          45.0,
          45.0,
          45.0,
          45.0,
          45.0,
          45.0,
          45.0,
          45.0,
          45.0,
          45.0,
          45.0,
          45.0,
          45.0,
          109.0,
          45.0,
          45.0,
          45.0,
          45.0,
          45.0,
          45.0,
          45.0,
          45.0,
          45.0,
          45.0,
          45.0,
          45.0,
          45.0,
          45.0,
          45.0,
          45.0,
          45.0,
          45.0,
          45.0,
          45.0,
          45.0,
          45.0,
          45.0,
          45.0,
          56.25,
          45.0,
          45.0,
          45.0,
          45.0,
          45.0,
          45.0,
          45.0,
          45.0,
          45.0,
          45.0,
          45.0,
          45.0,
          45.0,
          45.0,
          45.0,
          45.0,
          45.0,
          45.0,
          45.0,
          45.0,
          45.0,
          45.0,
          45.0,
          45.0,
          109.0,
          45.0,
          45.0,
          45.0,
          45.0,
          45.0,
          45.0,
          45.0,
          45.0,
          45.0,
          45.0,
          45.0,
          45.0,
          45.0,
          45.0,
          45.0,
          45.0,
          45.0,
          45.0,
          45.0,
          45.0,
          45.0,
          45.0,
          45.0,
          45.0,
          45.0,
          45.0,
          45.0,
          45.0,
          45.0,
          45.0,
          45.0,
          45.0,
          45.0,
          45.0,
          45.0,
          45.0,
          45.0,
          45.0,
          45.0,
          45.0,
          45.0,
          45.0,
          45.0,
          45.0,
          45.0,
          45.0,
          45.0,
          45.0,
          45.0,
          109.0,
          45.0,
          45.0,
          45.0,
          45.0,
          45.0,
          45.0,
          45.0,
          45.0,
          45.0,
          45.0,
          45.0,
          45.0,
          45.0,
          45.0,
          45.0,
          45.0,
          45.0,
          45.0,
          45.0,
          45.0,
          45.0,
          45.0,
          45.0,
          45.0,
          109.0,
          45.0,
          45.0,
          45.0,
          45.0,
          45.0,
          45.0,
          45.0,
          45.0,
          45.0,
          45.0,
          45.0,
          45.0,
          45.0,
          45.0,
          45.0,
          45.0,
          45.0,
          45.0,
          45.0,
          45.0,
          45.0,
          45.0,
          45.0,
          45.0,
          45.0,
          45.0,
          45.0,
          45.0,
          45.0,
          45.0,
          45.0,
          45.0,
          45.0,
          45.0,
          45.0,
          45.0,
          45.0,
          45.0,
          45.0,
          45.0,
          45.0,
          45.0,
          45.0,
          45.0,
          45.0,
          45.0,
          45.0,
          45.0,
          45.0,
          109.0,
          45.0,
          45.0,
          45.0,
          45.0,
          45.0,
          45.0,
          45.0,
          45.0,
          45.0,
          45.0,
          45.0,
          45.0,
          45.0,
          45.0,
          45.0,
          45.0,
          45.0,
          45.0,
          45.0,
          45.0,
          45.0,
          45.0,
          45.0,
          45.0,
          109.0,
          45.0,
          45.0,
          45.0,
          45.0,
          45.0,
          45.0,
          45.0,
          45.0,
          45.0,
          45.0,
          45.0,
          45.0,
          45.0,
          45.0,
          45.0,
          45.0,
          45.0,
          45.0,
          45.0,
          45.0,
          45.0,
          45.0,
          45.0,
          45.0,
          45.0,
          45.0,
          45.0,
          45.0,
          45.0,
          45.0,
          45.0,
          45.0,
          45.0,
          45.0,
          45.0,
          45.0,
          45.0,
          45.0,
          45.0,
          45.0,
          45.0,
          45.0,
          45.0,
          45.0,
          45.0,
          45.0,
          45.0,
          45.0,
          45.0,
          109.0,
          45.0,
          45.0,
          45.0,
          45.0,
          45.0,
          45.0,
          45.0,
          45.0,
          45.0,
          45.0,
          45.0,
          45.0,
          45.0,
          45.0,
          45.0,
          45.0,
          45.0,
          45.0,
          45.0,
          45.0,
          45.0,
          45.0,
          45.0,
          45.0,
          45.0,
          45.0,
          45.0,
          45.0,
          45.0,
          45.0,
          45.0,
          45.0,
          45.0,
          45.0,
          45.0,
          45.0,
          45.0,
          45.0,
          45.0,
          45.0,
          45.0,
          45.0,
          45.0,
          45.0,
          45.0,
          45.0,
          45.0,
          45.0,
          45.0,
          109.0,
          45.0,
          45.0,
          45.0,
          45.0,
          45.0,
          45.0,
          45.0,
          45.0,
          45.0,
          45.0,
          45.0,
          45.0,
          45.0,
          45.0,
          45.0,
          45.0,
          45.0,
          45.0,
          45.0,
          45.0,
          45.0,
          45.0,
          45.0,
          45.0,
          109.0,
          45.0,
          45.0,
          45.0,
          45.0,
          45.0,
          45.0,
          45.0,
          45.0,
          45.0,
          45.0,
          45.0,
          45.0,
          45.0,
          45.0,
          45.0,
          45.0,
          45.0,
          45.0,
          45.0,
          45.0,
          45.0,
          45.0,
          45.0,
          45.0,
          45.0,
          45.0,
          45.0,
          45.0,
          45.0,
          45.0,
          45.0,
          45.0,
          45.0,
          45.0,
          45.0,
          45.0,
          45.0,
          45.0,
          45.0,
          45.0,
          45.0,
          45.0,
          45.0,
          45.0,
          45.0,
          45.0,
          45.0,
          45.0,
          45.0,
          109.0,
          45.0,
          45.0,
          45.0,
          45.0,
          45.0,
          45.0,
          45.0,
          45.0,
          45.0,
          45.0,
          45.0,
          45.0,
          45.0,
          45.0,
          45.0,
          45.0,
          45.0,
          45.0,
          45.0,
          45.0,
          45.0,
          45.0,
          45.0,
          45.0,
          109.0,
          45.0,
          45.0,
          45.0,
          45.0,
          45.0,
          45.0,
          45.0,
          45.0,
          45.0,
          45.0,
          45.0,
          45.0,
          45.0,
          45.0,
          45.0,
          45.0,
          45.0,
          45.0,
          45.0,
          45.0,
          45.0,
          45.0,
          45.0,
          45.0,
          45.0,
          45.0,
          45.0,
          45.0,
          45.0,
          45.0,
          45.0,
          45.0,
          45.0,
          45.0,
          45.0,
          45.0,
          45.0,
          45.0,
          45.0,
          45.0,
          45.0,
          45.0,
          45.0,
          45.0,
          45.0,
          45.0,
          45.0,
          45.0,
          45.0,
          109.0,
          45.0,
          45.0,
          45.0,
          45.0,
          45.0,
          45.0,
          45.0,
          45.0,
          45.0,
          45.0,
          45.0,
          45.0,
          45.0,
          45.0,
          45.0,
          45.0,
          45.0,
          45.0,
          45.0,
          45.0,
          45.0,
          45.0,
          45.0,
          45.0,
          45.0,
          45.0,
          45.0,
          45.0,
          45.0,
          45.0,
          45.0,
          45.0,
          45.0,
          45.0,
          45.0,
          45.0,
          45.0,
          45.0,
          45.0,
          45.0,
          45.0,
          45.0,
          45.0,
          45.0,
          45.0,
          45.0,
          45.0,
          45.0,
          45.0,
          109.0,
          45.0,
          45.0,
          45.0,
          45.0,
          45.0,
          45.0,
          45.0,
          45.0,
          45.0,
          45.0,
          45.0,
          45.0,
          45.0,
          45.0,
          45.0,
          45.0,
          45.0,
          45.0,
          45.0,
          45.0,
          45.0,
          45.0,
          45.0,
          45.0,
          109.0,
          45.0,
          45.0,
          45.0,
          45.0,
          45.0,
          45.0,
          45.0,
          45.0,
          45.0,
          45.0,
          45.0,
          45.0,
          45.0,
          45.0,
          45.0,
          45.0,
          45.0,
          45.0,
          45.0,
          45.0,
          45.0,
          45.0,
          45.0,
          45.0,
          45.0,
          45.0,
          45.0,
          45.0,
          45.0,
          45.0,
          45.0,
          45.0,
          45.0,
          45.0,
          45.0,
          45.0,
          45.0,
          45.0,
          45.0,
          45.0,
          45.0,
          45.0,
          45.0,
          45.0,
          45.0,
          45.0,
          45.0,
          45.0,
          45.0,
          109.0,
          45.0,
          45.0,
          45.0,
          45.0,
          45.0,
          45.0,
          45.0,
          45.0,
          45.0,
          45.0,
          45.0,
          45.0,
          45.0,
          45.0,
          45.0,
          45.0,
          45.0,
          45.0,
          45.0,
          45.0,
          45.0,
          45.0,
          45.0,
          45.0,
          45.0,
          45.0,
          45.0,
          45.0,
          45.0,
          45.0,
          45.0,
          45.0,
          45.0,
          45.0,
          45.0,
          45.0,
          45.0,
          45.0,
          45.0,
          45.0,
          45.0,
          45.0,
          45.0,
          45.0,
          45.0,
          45.0,
          45.0,
          45.0,
          45.0,
          109.0,
          45.0,
          45.0,
          45.0,
          45.0,
          45.0,
          45.0,
          45.0,
          45.0,
          45.0,
          45.0,
          45.0,
          45.0,
          45.0,
          45.0,
          45.0,
          45.0,
          45.0,
          45.0,
          45.0,
          45.0,
          45.0,
          45.0,
          45.0,
          45.0,
          109.0,
          45.0,
          45.0,
          45.0,
          45.0,
          45.0,
          45.0,
          45.0,
          45.0,
          45.0,
          45.0,
          45.0,
          45.0,
          45.0,
          45.0,
          45.0,
          45.0,
          45.0,
          45.0,
          45.0,
          45.0,
          45.0,
          45.0,
          45.0,
          45.0,
          45.0,
          45.0,
          45.0,
          45.0,
          45.0,
          45.0,
          45.0,
          45.0,
          45.0,
          45.0,
          45.0,
          45.0,
          45.0,
          45.0,
          45.0,
          45.0,
          45.0,
          45.0,
          45.0,
          45.0,
          45.0,
          45.0,
          45.0,
          45.0,
          45.0,
          109.0,
          45.0,
          45.0,
          45.0,
          45.0,
          45.0,
          45.0,
          45.0,
          45.0,
          45.0,
          45.0,
          45.0,
          45.0,
          45.0,
          45.0,
          45.0,
          45.0,
          45.0,
          45.0,
          45.0,
          45.0,
          45.0,
          45.0,
          45.0,
          45.0,
          109.0,
          45.0,
          45.0,
          45.0,
          45.0,
          45.0,
          45.0,
          45.0,
          45.0,
          45.0,
          45.0,
          45.0,
          45.0,
          45.0,
          45.0,
          45.0,
          45.0,
          45.0,
          45.0,
          45.0,
          45.0,
          45.0,
          45.0,
          45.0,
          45.0,
          45.0,
          45.0,
          45.0,
          45.0,
          45.0,
          45.0,
          45.0,
          45.0,
          45.0,
          45.0,
          45.0,
          45.0,
          45.0,
          45.0,
          45.0,
          45.0,
          45.0,
          45.0,
          45.0,
          45.0,
          45.0,
          45.0,
          45.0,
          45.0,
          45.0,
          109.0,
          45.0,
          45.0,
          45.0,
          45.0,
          45.0,
          45.0,
          45.0,
          45.0,
          45.0,
          45.0,
          45.0,
          45.0,
          45.0,
          45.0,
          45.0,
          45.0,
          45.0,
          45.0,
          45.0,
          45.0,
          45.0,
          45.0,
          45.0,
          45.0,
          45.0,
          45.0,
          45.0,
          45.0,
          45.0,
          45.0,
          45.0,
          45.0,
          45.0,
          45.0,
          45.0,
          45.0,
          45.0,
          45.0,
          45.0,
          45.0,
          45.0,
          45.0,
          45.0,
          45.0,
          45.0,
          45.0,
          45.0,
          45.0,
          45.0,
          109.0,
          45.0,
          45.0,
          45.0,
          45.0,
          45.0,
          45.0,
          45.0,
          45.0,
          45.0,
          45.0,
          45.0,
          45.0,
          45.0,
          45.0,
          45.0,
          45.0,
          45.0,
          45.0,
          45.0,
          45.0,
          45.0,
          45.0,
          45.0,
          45.0,
          109.0,
          45.0,
          45.0,
          45.0,
          45.0,
          45.0,
          45.0,
          45.0,
          45.0,
          45.0,
          45.0,
          45.0,
          45.0,
          45.0,
          45.0,
          45.0,
          45.0,
          45.0,
          45.0,
          45.0,
          45.0,
          45.0,
          45.0,
          45.0,
          45.0,
          45.0,
          45.0,
          45.0,
          45.0,
          45.0,
          45.0,
          45.0,
          45.0,
          45.0,
          45.0,
          45.0,
          45.0,
          45.0,
          45.0,
          45.0,
          45.0,
          45.0,
          45.0,
          45.0,
          45.0,
          45.0,
          45.0,
          45.0,
          45.0,
          45.0,
          109.0,
          45.0,
          45.0,
          45.0,
          45.0,
          45.0,
          45.0,
          45.0,
          45.0,
          45.0,
          45.0,
          45.0,
          45.0,
          45.0,
          45.0,
          45.0,
          45.0,
          45.0,
          45.0,
          45.0,
          45.0,
          45.0,
          45.0,
          45.0,
          45.0,
          45.0,
          45.0,
          45.0,
          45.0,
          45.0,
          45.0,
          45.0,
          45.0,
          45.0,
          45.0,
          45.0,
          45.0,
          45.0,
          45.0,
          45.0,
          45.0,
          45.0,
          45.0,
          45.0,
          45.0,
          45.0,
          45.0,
          45.0,
          45.0,
          45.0,
          109.0,
          45.0,
          45.0,
          45.0,
          45.0,
          45.0,
          45.0,
          45.0,
          45.0,
          45.0,
          45.0,
          45.0,
          45.0,
          45.0,
          45.0,
          45.0,
          45.0,
          45.0,
          45.0,
          45.0,
          45.0,
          45.0,
          45.0,
          45.0,
          45.0,
          109.0,
          45.0,
          45.0,
          45.0,
          45.0,
          45.0,
          45.0,
          45.0,
          45.0,
          45.0,
          45.0,
          45.0,
          45.0,
          45.0,
          45.0,
          45.0,
          45.0,
          45.0,
          45.0,
          45.0,
          45.0,
          45.0,
          45.0,
          45.0,
          45.0,
          45.0,
          45.0,
          45.0,
          45.0,
          45.0,
          45.0,
          45.0,
          45.0,
          45.0,
          45.0,
          45.0,
          45.0,
          45.0,
          45.0,
          45.0,
          45.0,
          45.0,
          45.0,
          45.0,
          45.0,
          45.0,
          45.0,
          45.0,
          45.0,
          45.0,
          109.0,
          45.0,
          45.0,
          45.0,
          45.0,
          45.0,
          45.0,
          45.0,
          45.0,
          45.0,
          45.0,
          45.0,
          45.0,
          45.0,
          45.0,
          45.0,
          45.0,
          45.0,
          45.0,
          45.0,
          45.0,
          45.0,
          45.0,
          45.0,
          45.0,
          109.0,
          45.0,
          45.0,
          45.0,
          45.0,
          45.0,
          45.0,
          45.0,
          45.0,
          45.0,
          45.0,
          45.0,
          45.0,
          45.0,
          45.0,
          45.0,
          45.0,
          45.0,
          45.0,
          45.0,
          45.0,
          45.0,
          45.0,
          45.0,
          45.0,
          45.0,
          45.0,
          45.0,
          45.0,
          45.0,
          45.0,
          45.0,
          45.0,
          45.0,
          45.0,
          45.0,
          45.0,
          45.0,
          45.0,
          45.0,
          45.0,
          45.0,
          45.0,
          45.0,
          45.0,
          45.0,
          45.0,
          45.0,
          45.0,
          45.0,
          109.0,
          45.0,
          45.0,
          45.0,
          45.0,
          45.0,
          45.0,
          45.0,
          45.0,
          45.0,
          45.0,
          45.0,
          45.0,
          45.0,
          45.0,
          45.0,
          45.0,
          45.0,
          45.0,
          45.0,
          45.0,
          45.0,
          45.0,
          45.0,
          45.0,
          45.0,
          45.0,
          45.0,
          45.0,
          45.0,
          45.0,
          45.0,
          45.0,
          45.0,
          45.0,
          45.0,
          45.0,
          45.0,
          45.0,
          45.0,
          45.0,
          45.0,
          45.0,
          45.0,
          45.0,
          45.0,
          45.0,
          45.0,
          45.0,
          45.0,
          109.0,
          45.0,
          45.0,
          45.0,
          45.0,
          45.0,
          45.0,
          45.0,
          45.0,
          45.0,
          45.0,
          45.0,
          45.0,
          45.0,
          45.0,
          45.0,
          45.0,
          45.0,
          45.0,
          45.0,
          45.0,
          45.0,
          45.0,
          45.0,
          45.0,
          109.0,
          45.0,
          45.0,
          45.0,
          45.0,
          45.0,
          45.0,
          45.0,
          45.0,
          45.0,
          45.0,
          45.0,
          45.0,
          45.0,
          45.0,
          45.0,
          45.0,
          45.0,
          45.0,
          45.0,
          45.0,
          45.0,
          45.0,
          45.0,
          45.0,
          45.0,
          45.0,
          45.0,
          45.0,
          45.0,
          45.0,
          45.0,
          45.0,
          45.0,
          45.0,
          45.0,
          45.0,
          45.0,
          45.0,
          45.0,
          45.0,
          45.0,
          45.0,
          45.0,
          45.0,
          45.0,
          45.0,
          45.0,
          45.0,
          45.0,
          109.0,
          45.0,
          45.0,
          45.0,
          45.0,
          45.0,
          45.0,
          45.0,
          45.0,
          45.0,
          45.0,
          45.0,
          45.0,
          45.0,
          45.0,
          45.0,
          45.0,
          45.0,
          45.0,
          45.0,
          45.0,
          45.0,
          45.0,
          45.0,
          45.0,
          45.0,
          45.0,
          45.0,
          45.0,
          45.0,
          45.0,
          45.0,
          45.0,
          45.0,
          45.0,
          45.0,
          45.0,
          45.0,
          45.0,
          45.0,
          45.0,
          45.0,
          45.0,
          45.0,
          45.0,
          45.0,
          45.0,
          45.0,
          45.0,
          45.0,
          109.0,
          45.0,
          45.0,
          45.0,
          45.0,
          45.0,
          45.0,
          45.0,
          45.0,
          45.0,
          45.0,
          45.0,
          45.0,
          45.0,
          45.0,
          45.0,
          45.0,
          45.0,
          45.0,
          45.0,
          45.0,
          45.0,
          45.0,
          45.0,
          45.0,
          109.0,
          45.0,
          45.0,
          45.0,
          45.0,
          45.0,
          45.0,
          45.0,
          45.0,
          45.0,
          45.0,
          45.0,
          45.0,
          45.0,
          45.0,
          45.0,
          45.0,
          45.0,
          45.0,
          45.0,
          45.0,
          45.0,
          45.0,
          45.0,
          45.0,
          45.0,
          45.0,
          45.0,
          45.0,
          45.0,
          45.0,
          45.0,
          45.0,
          45.0,
          45.0,
          45.0,
          45.0,
          45.0,
          45.0,
          45.0,
          45.0,
          45.0,
          45.0,
          45.0,
          45.0,
          45.0,
          45.0,
          45.0,
          45.0,
          45.0,
          109.0,
          45.0,
          45.0,
          45.0,
          45.0,
          45.0,
          45.0,
          45.0,
          45.0,
          45.0,
          45.0,
          45.0,
          45.0,
          45.0,
          45.0,
          45.0,
          45.0,
          45.0,
          45.0,
          45.0,
          45.0,
          45.0,
          45.0,
          45.0,
          45.0,
          109.0,
          45.0,
          45.0,
          45.0,
          45.0,
          45.0,
          45.0,
          45.0,
          45.0,
          45.0,
          45.0,
          45.0,
          45.0,
          45.0,
          45.0,
          45.0,
          45.0,
          45.0,
          45.0,
          45.0,
          45.0,
          45.0,
          45.0,
          45.0,
          45.0,
          45.0,
          45.0,
          45.0,
          45.0,
          45.0,
          45.0,
          45.0,
          45.0,
          45.0,
          45.0,
          45.0,
          45.0,
          45.0,
          45.0,
          45.0,
          45.0,
          45.0,
          45.0,
          45.0,
          45.0,
          45.0,
          45.0,
          45.0,
          45.0,
          45.0,
          109.0,
          45.0,
          45.0,
          45.0,
          45.0,
          45.0,
          45.0,
          45.0,
          45.0,
          45.0,
          45.0,
          45.0,
          45.0,
          45.0,
          45.0,
          45.0,
          45.0,
          45.0,
          45.0,
          45.0,
          45.0,
          45.0,
          45.0,
          45.0,
          45.0,
          45.0,
          45.0,
          45.0,
          45.0,
          45.0,
          45.0,
          45.0,
          45.0,
          45.0,
          45.0,
          45.0,
          45.0,
          45.0,
          45.0,
          45.0,
          45.0,
          45.0,
          45.0,
          45.0,
          45.0,
          45.0,
          45.0,
          45.0,
          45.0,
          45.0,
          109.0,
          45.0,
          45.0,
          45.0,
          45.0,
          45.0,
          45.0,
          45.0,
          45.0,
          45.0,
          45.0,
          45.0,
          45.0,
          45.0,
          45.0,
          45.0,
          45.0,
          45.0,
          45.0,
          45.0,
          45.0,
          45.0,
          45.0,
          45.0,
          45.0,
          109.0,
          45.0,
          45.0,
          45.0,
          45.0,
          45.0,
          45.0,
          45.0,
          45.0,
          45.0,
          45.0,
          45.0,
          45.0,
          45.0,
          45.0,
          45.0,
          45.0,
          45.0,
          45.0,
          45.0,
          45.0,
          45.0,
          45.0,
          45.0,
          45.0,
          45.0,
          45.0,
          45.0,
          45.0,
          45.0,
          45.0,
          45.0,
          45.0,
          45.0,
          45.0,
          45.0,
          45.0,
          45.0,
          45.0,
          45.0,
          45.0,
          45.0,
          45.0,
          45.0,
          45.0,
          45.0,
          45.0,
          45.0,
          45.0,
          45.0,
          109.0,
          45.0,
          45.0,
          45.0,
          45.0,
          45.0,
          45.0,
          45.0,
          45.0,
          45.0,
          45.0,
          45.0,
          45.0,
          45.0,
          45.0,
          45.0,
          45.0,
          45.0,
          45.0,
          45.0,
          45.0,
          45.0,
          45.0,
          45.0,
          45.0,
          109.0,
          45.0,
          45.0,
          45.0,
          45.0,
          45.0,
          45.0,
          45.0,
          45.0,
          45.0,
          45.0,
          45.0,
          45.0,
          45.0,
          45.0,
          45.0,
          45.0,
          45.0,
          45.0,
          45.0,
          45.0,
          45.0,
          45.0,
          45.0,
          45.0,
          45.0,
          45.0,
          45.0,
          45.0,
          45.0,
          45.0,
          45.0,
          45.0,
          45.0,
          45.0,
          45.0,
          45.0,
          45.0,
          45.0,
          45.0,
          45.0,
          45.0,
          45.0,
          45.0,
          45.0,
          45.0,
          45.0,
          45.0,
          45.0,
          45.0,
          109.0,
          45.0,
          45.0,
          45.0,
          45.0,
          45.0,
          45.0,
          45.0,
          45.0,
          45.0,
          45.0,
          45.0,
          45.0,
          45.0,
          45.0,
          45.0,
          45.0,
          45.0,
          45.0,
          45.0,
          45.0,
          45.0,
          45.0,
          45.0,
          45.0,
          45.0,
          45.0,
          45.0,
          45.0,
          45.0,
          45.0,
          45.0,
          45.0,
          45.0,
          45.0,
          45.0,
          45.0,
          45.0,
          45.0,
          45.0,
          45.0,
          45.0,
          45.0,
          45.0,
          45.0,
          45.0,
          45.0,
          45.0,
          45.0,
          45.0,
          109.0,
          45.0,
          45.0,
          45.0,
          45.0,
          45.0,
          45.0,
          45.0,
          45.0,
          45.0,
          45.0,
          45.0,
          45.0,
          45.0,
          45.0,
          45.0,
          45.0,
          45.0,
          45.0,
          45.0,
          45.0,
          45.0,
          45.0,
          45.0,
          45.0,
          109.0,
          45.0,
          45.0,
          45.0,
          45.0,
          45.0,
          45.0,
          45.0,
          45.0,
          45.0,
          45.0,
          45.0,
          45.0,
          45.0,
          45.0,
          45.0,
          45.0,
          45.0,
          45.0,
          45.0,
          45.0,
          45.0,
          45.0,
          45.0,
          45.0,
          45.0,
          45.0,
          45.0,
          45.0,
          45.0,
          45.0,
          45.0,
          45.0,
          45.0,
          45.0,
          45.0,
          45.0,
          45.0,
          45.0,
          45.0,
          45.0,
          45.0,
          45.0,
          45.0,
          45.0,
          45.0,
          45.0,
          45.0,
          45.0,
          45.0,
          109.0,
          45.0,
          45.0,
          45.0,
          45.0,
          45.0,
          45.0,
          45.0,
          45.0,
          45.0,
          45.0,
          45.0,
          45.0,
          45.0,
          45.0,
          45.0,
          45.0,
          45.0,
          45.0,
          45.0,
          45.0,
          45.0,
          45.0,
          45.0,
          45.0,
          45.0,
          45.0,
          45.0,
          45.0,
          45.0,
          45.0,
          45.0,
          45.0,
          45.0,
          45.0,
          45.0,
          45.0,
          45.0,
          45.0,
          45.0,
          45.0,
          45.0,
          45.0,
          45.0,
          45.0,
          45.0,
          45.0,
          45.0,
          45.0,
          45.0,
          109.0,
          45.0,
          45.0,
          45.0,
          45.0,
          45.0,
          45.0,
          45.0,
          45.0,
          45.0,
          45.0,
          45.0,
          45.0,
          45.0,
          45.0,
          45.0,
          45.0,
          45.0,
          45.0,
          45.0,
          45.0,
          45.0,
          45.0,
          45.0,
          45.0,
          109.0,
          45.0,
          45.0,
          45.0,
          45.0,
          45.0,
          45.0,
          45.0,
          45.0,
          45.0,
          45.0,
          45.0,
          45.0,
          45.0,
          45.0,
          45.0,
          45.0,
          45.0,
          45.0,
          45.0,
          45.0,
          45.0,
          45.0,
          45.0,
          45.0,
          45.0,
          45.0,
          45.0,
          45.0,
          45.0,
          45.0,
          45.0,
          45.0,
          45.0,
          45.0,
          45.0,
          45.0,
          45.0,
          45.0,
          45.0,
          45.0,
          45.0,
          45.0,
          45.0,
          45.0,
          45.0,
          45.0,
          45.0,
          45.0,
          45.0,
          109.0,
          45.0,
          45.0,
          45.0,
          45.0,
          45.0,
          45.0,
          45.0,
          45.0,
          45.0,
          45.0,
          45.0,
          45.0,
          45.0,
          45.0,
          45.0,
          45.0,
          45.0,
          45.0,
          45.0,
          45.0,
          45.0,
          45.0,
          45.0,
          45.0,
          109.0,
          45.0,
          45.0,
          45.0,
          45.0,
          45.0,
          45.0,
          45.0,
          45.0,
          45.0,
          45.0,
          45.0,
          45.0,
          45.0,
          45.0,
          45.0,
          45.0,
          45.0,
          45.0,
          45.0,
          45.0,
          45.0,
          45.0,
          45.0,
          45.0,
          45.0,
          45.0,
          45.0,
          45.0,
          45.0,
          45.0,
          45.0,
          45.0,
          45.0,
          45.0,
          45.0,
          45.0,
          45.0,
          45.0,
          45.0,
          45.0,
          45.0,
          45.0,
          45.0,
          45.0,
          45.0,
          45.0,
          45.0,
          45.0,
          45.0,
          109.0,
          45.0,
          45.0,
          45.0,
          45.0,
          45.0,
          45.0,
          45.0,
          45.0,
          45.0,
          45.0,
          45.0,
          45.0,
          45.0,
          45.0,
          45.0,
          45.0,
          45.0,
          45.0,
          45.0,
          45.0,
          45.0,
          45.0,
          45.0,
          45.0,
          45.0,
          45.0,
          45.0,
          45.0,
          45.0,
          45.0,
          45.0,
          45.0,
          45.0,
          45.0,
          45.0,
          45.0,
          45.0,
          45.0,
          45.0,
          45.0,
          45.0,
          45.0,
          45.0,
          45.0,
          45.0,
          45.0,
          45.0,
          45.0,
          45.0,
          109.0,
          45.0,
          45.0,
          45.0,
          45.0,
          45.0,
          45.0,
          45.0,
          45.0,
          45.0,
          45.0,
          45.0,
          45.0,
          45.0,
          45.0,
          45.0,
          45.0,
          45.0,
          45.0,
          45.0,
          45.0,
          45.0,
          45.0,
          45.0,
          45.0,
          109.0,
          45.0,
          45.0,
          45.0,
          45.0,
          45.0,
          45.0,
          45.0,
          45.0,
          45.0,
          45.0,
          45.0,
          45.0,
          45.0,
          45.0,
          45.0,
          45.0,
          45.0,
          45.0,
          45.0,
          45.0,
          45.0,
          45.0,
          45.0,
          45.0,
          45.0,
          45.0,
          45.0,
          45.0,
          45.0,
          45.0,
          45.0,
          45.0,
          45.0,
          45.0,
          45.0,
          45.0,
          45.0,
          45.0,
          45.0,
          45.0,
          45.0,
          45.0,
          45.0,
          45.0,
          45.0,
          45.0,
          45.0,
          45.0,
          45.0,
          109.0,
          45.0,
          45.0,
          45.0,
          45.0,
          45.0,
          45.0,
          45.0,
          45.0,
          45.0,
          45.0,
          45.0,
          45.0,
          45.0,
          45.0,
          45.0,
          45.0,
          45.0,
          45.0,
          45.0,
          45.0,
          45.0,
          45.0,
          45.0,
          45.0,
          45.0,
          45.0,
          45.0,
          45.0,
          45.0,
          45.0,
          45.0,
          45.0,
          45.0,
          45.0,
          45.0,
          45.0,
          45.0,
          45.0,
          45.0,
          45.0,
          45.0,
          45.0,
          45.0,
          45.0,
          45.0,
          45.0,
          45.0,
          45.0,
          45.0,
          109.0,
          45.0,
          45.0,
          45.0,
          45.0,
          45.0,
          45.0,
          45.0,
          45.0,
          45.0,
          45.0,
          45.0,
          45.0,
          45.0,
          45.0,
          45.0,
          45.0,
          45.0,
          45.0,
          45.0,
          45.0,
          45.0,
          45.0,
          45.0,
          45.0,
          109.0,
          45.0,
          45.0,
          45.0,
          45.0,
          45.0,
          45.0,
          45.0,
          45.0,
          45.0,
          45.0,
          45.0,
          45.0,
          45.0,
          45.0,
          45.0,
          45.0,
          45.0,
          45.0,
          45.0,
          45.0,
          45.0,
          45.0,
          45.0,
          45.0,
          45.0,
          45.0,
          45.0,
          45.0,
          45.0,
          45.0,
          45.0,
          45.0,
          45.0,
          45.0,
          45.0,
          45.0,
          45.0,
          45.0,
          45.0,
          45.0,
          45.0,
          45.0,
          45.0,
          45.0,
          45.0,
          45.0,
          45.0,
          45.0,
          45.0,
          109.0,
          45.0,
          45.0,
          45.0,
          45.0,
          45.0,
          45.0,
          45.0,
          45.0,
          45.0,
          45.0,
          45.0,
          45.0,
          45.0,
          45.0,
          45.0,
          45.0,
          45.0,
          45.0,
          45.0,
          45.0,
          45.0,
          45.0,
          45.0,
          45.0,
          109.0,
          45.0,
          45.0,
          45.0,
          45.0,
          45.0,
          45.0,
          45.0,
          45.0,
          45.0,
          45.0,
          45.0,
          45.0,
          45.0,
          45.0,
          45.0,
          45.0,
          45.0,
          45.0,
          45.0,
          45.0,
          45.0,
          45.0,
          45.0,
          45.0,
          45.0,
          45.0,
          45.0,
          45.0,
          45.0,
          45.0,
          45.0,
          45.0,
          45.0,
          45.0,
          45.0,
          45.0,
          45.0,
          45.0,
          45.0,
          45.0,
          45.0,
          45.0,
          45.0,
          45.0,
          45.0,
          45.0,
          45.0,
          45.0,
          45.0,
          109.0,
          45.0,
          45.0,
          45.0,
          45.0,
          45.0,
          45.0,
          45.0,
          45.0,
          45.0,
          45.0,
          45.0,
          45.0,
          45.0,
          45.0,
          45.0,
          45.0,
          45.0,
          45.0,
          45.0,
          45.0,
          45.0,
          45.0,
          45.0,
          45.0,
          45.0,
          45.0,
          45.0,
          45.0,
          45.0,
          45.0,
          45.0,
          45.0,
          45.0,
          45.0,
          45.0,
          45.0,
          45.0,
          45.0,
          45.0,
          45.0,
          45.0,
          45.0,
          45.0,
          45.0,
          45.0,
          45.0,
          45.0,
          45.0,
          45.0,
          109.0,
          45.0,
          45.0,
          45.0,
          45.0,
          45.0,
          45.0,
          45.0,
          45.0,
          45.0,
          45.0,
          45.0,
          45.0,
          45.0,
          45.0,
          45.0,
          45.0,
          45.0,
          45.0,
          45.0,
          45.0,
          45.0,
          45.0,
          45.0,
          45.0,
          109.0,
          45.0,
          45.0,
          45.0,
          45.0,
          45.0,
          45.0,
          45.0,
          45.0,
          45.0,
          45.0,
          45.0,
          45.0,
          45.0,
          45.0,
          45.0,
          45.0,
          45.0,
          45.0,
          45.0,
          45.0,
          45.0,
          45.0,
          45.0,
          45.0,
          45.0,
          45.0,
          45.0,
          45.0,
          45.0,
          45.0,
          45.0,
          45.0,
          45.0,
          45.0,
          45.0,
          45.0,
          45.0,
          45.0,
          45.0,
          45.0,
          45.0,
          45.0,
          45.0,
          45.0,
          45.0,
          45.0,
          45.0,
          45.0,
          45.0,
          109.0,
          45.0,
          45.0,
          45.0,
          45.0,
          45.0,
          45.0,
          45.0,
          45.0,
          45.0,
          45.0,
          45.0,
          45.0,
          45.0,
          45.0,
          45.0,
          45.0,
          45.0,
          45.0,
          45.0,
          45.0,
          45.0,
          45.0,
          45.0,
          45.0,
          45.0,
          45.0,
          45.0,
          45.0,
          45.0,
          45.0,
          45.0,
          45.0,
          45.0,
          45.0,
          45.0,
          45.0,
          45.0,
          45.0,
          45.0,
          45.0,
          45.0,
          45.0,
          45.0,
          45.0,
          45.0,
          45.0,
          45.0,
          45.0,
          45.0,
          109.0,
          45.0,
          45.0,
          45.0,
          45.0,
          45.0,
          45.0,
          45.0,
          45.0,
          45.0,
          45.0,
          45.0,
          45.0,
          45.0,
          45.0,
          45.0,
          45.0,
          45.0,
          45.0,
          45.0,
          45.0,
          45.0,
          45.0,
          45.0,
          45.0,
          109.0,
          45.0,
          45.0,
          45.0,
          45.0,
          45.0,
          45.0,
          45.0,
          45.0,
          45.0,
          45.0,
          45.0,
          45.0,
          45.0,
          45.0,
          45.0,
          45.0,
          45.0,
          45.0,
          45.0,
          45.0,
          45.0,
          45.0,
          45.0,
          45.0,
          45.0,
          45.0,
          45.0,
          45.0,
          45.0,
          45.0,
          45.0,
          45.0,
          45.0,
          45.0,
          45.0,
          45.0,
          45.0,
          45.0,
          45.0,
          45.0,
          45.0,
          45.0,
          45.0,
          45.0,
          45.0,
          45.0,
          45.0,
          45.0,
          45.0,
          109.0,
          45.0,
          45.0,
          45.0,
          45.0,
          45.0,
          45.0,
          45.0,
          45.0,
          45.0,
          45.0,
          45.0,
          45.0,
          45.0,
          45.0,
          45.0,
          45.0,
          45.0,
          45.0,
          45.0,
          45.0,
          45.0,
          45.0,
          45.0,
          45.0,
          109.0,
          45.0,
          45.0,
          45.0,
          45.0,
          45.0,
          45.0,
          45.0,
          45.0,
          45.0,
          45.0,
          45.0,
          45.0,
          45.0,
          45.0,
          45.0,
          45.0,
          45.0,
          45.0,
          45.0,
          45.0,
          45.0,
          45.0,
          45.0,
          45.0,
          45.0,
          45.0,
          45.0,
          45.0,
          45.0,
          45.0,
          45.0,
          45.0,
          45.0,
          45.0,
          45.0,
          45.0,
          45.0,
          45.0,
          45.0,
          45.0,
          45.0,
          45.0,
          45.0,
          45.0,
          45.0,
          45.0,
          45.0,
          45.0,
          45.0,
          109.0,
          45.0,
          45.0,
          45.0,
          45.0,
          45.0,
          45.0,
          45.0,
          45.0,
          45.0,
          45.0,
          45.0,
          45.0,
          45.0,
          45.0,
          45.0,
          45.0,
          45.0,
          45.0,
          45.0,
          45.0,
          45.0,
          45.0,
          45.0,
          45.0,
          45.0,
          45.0,
          45.0,
          45.0,
          45.0,
          45.0,
          45.0,
          45.0,
          45.0,
          45.0,
          45.0,
          45.0,
          45.0,
          45.0,
          45.0,
          45.0,
          45.0,
          45.0,
          45.0,
          45.0,
          45.0,
          45.0,
          45.0,
          45.0,
          45.0,
          109.0,
          45.0,
          45.0,
          45.0,
          45.0,
          45.0,
          45.0,
          45.0,
          45.0,
          45.0,
          45.0,
          45.0,
          45.0,
          45.0,
          45.0,
          45.0,
          45.0,
          45.0,
          45.0,
          45.0,
          45.0,
          45.0,
          45.0,
          45.0,
          45.0,
          109.0,
          45.0,
          45.0,
          45.0,
          45.0,
          45.0,
          45.0,
          45.0,
          45.0,
          45.0,
          45.0,
          45.0,
          45.0,
          45.0,
          45.0,
          45.0,
          45.0,
          45.0,
          45.0,
          45.0,
          45.0,
          45.0,
          45.0,
          45.0,
          45.0,
          45.0,
          45.0,
          45.0,
          45.0,
          45.0,
          45.0,
          45.0,
          45.0,
          45.0,
          45.0,
          45.0,
          45.0,
          45.0,
          45.0,
          45.0,
          45.0,
          45.0,
          45.0,
          45.0,
          45.0,
          45.0,
          45.0,
          45.0,
          45.0,
          45.0,
          109.0,
          45.0,
          45.0,
          45.0,
          45.0,
          45.0,
          45.0,
          45.0,
          45.0,
          45.0,
          45.0,
          45.0,
          45.0,
          45.0,
          45.0,
          45.0,
          45.0,
          45.0,
          45.0,
          45.0,
          45.0,
          45.0,
          45.0,
          45.0,
          45.0,
          45.0,
          45.0,
          45.0,
          45.0,
          45.0,
          45.0,
          45.0,
          45.0,
          45.0,
          45.0,
          45.0,
          45.0,
          45.0,
          45.0,
          45.0,
          45.0,
          45.0,
          45.0,
          45.0,
          45.0,
          45.0,
          45.0,
          45.0,
          45.0,
          45.0,
          109.0,
          45.0,
          45.0,
          45.0,
          45.0,
          45.0,
          45.0,
          45.0,
          45.0,
          45.0,
          45.0,
          45.0,
          45.0,
          45.0,
          45.0,
          45.0,
          45.0,
          45.0,
          45.0,
          45.0,
          45.0,
          45.0,
          45.0,
          45.0,
          45.0,
          109.0,
          45.0,
          45.0,
          45.0,
          45.0,
          45.0,
          45.0,
          45.0,
          45.0,
          45.0,
          45.0,
          45.0,
          45.0,
          45.0,
          45.0,
          45.0,
          45.0,
          45.0,
          45.0,
          45.0,
          45.0,
          45.0,
          45.0,
          45.0,
          45.0,
          45.0,
          45.0,
          45.0,
          45.0,
          45.0,
          45.0,
          45.0,
          45.0,
          45.0,
          45.0,
          45.0,
          45.0,
          45.0,
          45.0,
          45.0,
          45.0,
          45.0,
          45.0,
          45.0,
          45.0,
          45.0,
          45.0,
          45.0,
          45.0,
          45.0,
          109.0,
          45.0,
          45.0,
          45.0,
          45.0,
          45.0,
          45.0,
          45.0,
          45.0,
          45.0,
          45.0,
          45.0,
          45.0,
          45.0,
          45.0,
          45.0,
          45.0,
          45.0,
          45.0,
          45.0,
          45.0,
          45.0,
          45.0,
          45.0,
          45.0,
          109.0,
          45.0,
          45.0,
          45.0,
          45.0,
          45.0,
          45.0,
          45.0,
          45.0,
          45.0,
          45.0,
          45.0,
          45.0,
          45.0,
          45.0,
          45.0,
          45.0,
          45.0,
          45.0,
          45.0,
          45.0,
          45.0,
          45.0,
          45.0,
          45.0,
          45.0,
          45.0,
          45.0,
          45.0,
          45.0,
          45.0,
          45.0,
          45.0,
          45.0,
          45.0,
          45.0,
          45.0,
          45.0,
          45.0,
          45.0,
          45.0,
          45.0,
          45.0,
          45.0,
          45.0,
          45.0,
          45.0,
          45.0,
          45.0,
          45.0,
          109.0,
          45.0,
          45.0,
          45.0,
          45.0,
          45.0,
          45.0,
          45.0,
          45.0,
          45.0,
          45.0,
          45.0,
          45.0,
          45.0,
          45.0,
          45.0,
          45.0,
          45.0,
          45.0,
          45.0,
          45.0,
          45.0,
          45.0,
          45.0,
          45.0,
          45.0,
          45.0,
          45.0,
          45.0,
          45.0,
          45.0,
          45.0,
          45.0,
          45.0,
          45.0,
          45.0,
          45.0,
          45.0,
          45.0,
          45.0,
          45.0,
          45.0,
          45.0,
          45.0,
          45.0,
          45.0,
          45.0,
          45.0,
          45.0,
          45.0,
          109.0,
          45.0,
          45.0,
          45.0,
          45.0,
          45.0,
          45.0,
          45.0,
          45.0,
          45.0,
          45.0,
          45.0,
          45.0,
          45.0,
          45.0,
          45.0,
          45.0,
          45.0,
          45.0,
          45.0,
          45.0,
          45.0,
          45.0,
          45.0,
          45.0,
          109.0,
          45.0,
          45.0,
          45.0,
          45.0,
          45.0,
          45.0,
          45.0,
          45.0,
          45.0,
          45.0,
          45.0,
          45.0,
          45.0,
          45.0,
          45.0,
          45.0,
          45.0,
          45.0,
          45.0,
          45.0,
          45.0,
          45.0,
          45.0,
          45.0,
          45.0,
          45.0,
          45.0,
          45.0,
          45.0,
          45.0,
          45.0,
          45.0,
          45.0,
          45.0,
          45.0,
          45.0,
          45.0,
          45.0,
          45.0,
          45.0,
          45.0,
          45.0,
          45.0,
          45.0,
          45.0,
          45.0,
          45.0,
          45.0,
          45.0,
          109.0,
          45.0,
          45.0,
          45.0,
          45.0,
          45.0,
          45.0,
          45.0,
          45.0,
          45.0,
          45.0,
          45.0,
          45.0,
          45.0,
          45.0,
          45.0,
          45.0,
          45.0,
          45.0,
          45.0,
          45.0,
          45.0,
          45.0,
          45.0,
          45.0,
          45.0,
          45.0,
          45.0,
          45.0,
          45.0,
          45.0,
          45.0,
          45.0,
          45.0,
          45.0,
          45.0,
          45.0,
          45.0,
          45.0,
          45.0,
          45.0,
          45.0,
          45.0,
          45.0,
          45.0,
          45.0,
          45.0,
          45.0,
          45.0,
          45.0,
          109.0,
          45.0,
          45.0,
          45.0,
          45.0,
          45.0,
          45.0,
          45.0,
          45.0,
          45.0,
          45.0,
          45.0,
          45.0,
          45.0,
          45.0,
          45.0,
          45.0,
          45.0,
          45.0,
          45.0,
          45.0,
          45.0,
          45.0,
          45.0,
          45.0,
          109.0,
          45.0,
          45.0,
          45.0,
          45.0,
          45.0,
          45.0,
          45.0,
          45.0,
          45.0,
          45.0,
          45.0,
          45.0,
          45.0,
          45.0,
          45.0,
          45.0,
          45.0,
          45.0,
          45.0,
          45.0,
          45.0,
          45.0,
          45.0,
          45.0,
          45.0,
          45.0,
          45.0,
          45.0,
          45.0,
          45.0,
          45.0,
          45.0,
          45.0,
          45.0,
          45.0,
          45.0,
          45.0,
          45.0,
          45.0,
          45.0,
          45.0,
          45.0,
          45.0,
          45.0,
          45.0,
          45.0,
          45.0,
          45.0,
          45.0,
          109.0,
          45.0,
          45.0,
          45.0,
          45.0,
          45.0,
          45.0,
          45.0,
          45.0,
          45.0,
          45.0,
          45.0,
          45.0,
          45.0,
          45.0,
          45.0,
          45.0,
          45.0,
          45.0,
          45.0,
          45.0,
          45.0,
          45.0,
          45.0,
          45.0,
          109.0,
          45.0,
          45.0,
          45.0,
          45.0,
          45.0,
          45.0,
          45.0,
          45.0,
          45.0,
          45.0,
          45.0,
          45.0,
          45.0,
          45.0,
          45.0,
          45.0,
          45.0,
          45.0,
          45.0,
          45.0,
          45.0,
          45.0,
          45.0,
          45.0,
          45.0,
          45.0,
          45.0,
          45.0,
          45.0,
          45.0,
          45.0,
          45.0,
          45.0,
          45.0,
          45.0,
          45.0,
          45.0,
          45.0,
          45.0,
          45.0,
          45.0,
          45.0,
          45.0,
          45.0,
          45.0,
          45.0,
          45.0,
          45.0,
          45.0,
          109.0,
          45.0,
          45.0,
          45.0,
          45.0,
          45.0,
          45.0,
          45.0,
          45.0,
          45.0,
          45.0,
          45.0,
          45.0,
          45.0,
          45.0,
          45.0,
          45.0,
          45.0,
          45.0,
          45.0,
          45.0,
          45.0,
          45.0,
          45.0,
          45.0,
          45.0,
          45.0,
          45.0,
          45.0,
          45.0,
          45.0,
          45.0,
          45.0,
          45.0,
          45.0,
          45.0,
          45.0,
          45.0,
          45.0,
          45.0,
          45.0,
          45.0,
          45.0,
          45.0,
          45.0,
          45.0,
          45.0,
          45.0,
          45.0,
          45.0,
          109.0,
          45.0,
          45.0,
          45.0,
          45.0,
          45.0,
          45.0,
          45.0,
          45.0,
          45.0,
          45.0,
          45.0,
          45.0,
          45.0,
          45.0,
          45.0,
          45.0,
          45.0,
          45.0,
          45.0,
          45.0,
          45.0,
          45.0,
          45.0,
          45.0,
          109.0,
          45.0,
          45.0,
          45.0,
          45.0,
          45.0,
          45.0,
          45.0,
          45.0,
          45.0,
          45.0,
          45.0,
          45.0,
          45.0,
          45.0,
          45.0,
          45.0,
          45.0,
          45.0,
          45.0,
          45.0,
          45.0,
          45.0,
          45.0,
          45.0,
          45.0,
          45.0,
          45.0,
          45.0,
          45.0,
          45.0,
          45.0,
          45.0,
          45.0,
          45.0,
          45.0,
          45.0,
          45.0,
          45.0,
          45.0,
          45.0,
          45.0,
          45.0,
          45.0,
          45.0,
          45.0,
          45.0,
          45.0,
          45.0,
          45.0,
          109.0,
          45.0,
          45.0,
          45.0,
          45.0,
          45.0,
          45.0,
          45.0,
          45.0,
          45.0,
          45.0,
          45.0,
          45.0,
          45.0,
          45.0,
          45.0,
          45.0,
          45.0,
          45.0,
          45.0,
          45.0,
          45.0,
          45.0,
          45.0,
          45.0,
          109.0,
          45.0,
          45.0,
          45.0,
          45.0,
          45.0,
          45.0,
          45.0,
          45.0,
          45.0,
          45.0,
          45.0,
          45.0,
          45.0,
          45.0,
          45.0,
          45.0,
          45.0,
          45.0,
          45.0,
          45.0,
          45.0,
          45.0,
          45.0,
          45.0,
          45.0,
          45.0,
          45.0,
          45.0,
          45.0,
          45.0,
          45.0,
          45.0,
          45.0,
          45.0,
          45.0,
          45.0,
          45.0,
          45.0,
          45.0,
          45.0,
          45.0,
          45.0,
          45.0,
          45.0,
          45.0,
          45.0,
          45.0,
          45.0,
          45.0,
          109.0,
          45.0,
          45.0,
          45.0,
          45.0,
          45.0,
          45.0,
          45.0,
          45.0,
          45.0,
          45.0,
          45.0,
          45.0,
          45.0,
          45.0,
          45.0,
          45.0,
          45.0,
          45.0,
          45.0,
          45.0,
          45.0,
          45.0,
          45.0,
          45.0,
          45.0,
          45.0,
          45.0,
          45.0,
          45.0,
          45.0,
          45.0,
          45.0,
          45.0,
          45.0,
          45.0,
          45.0,
          45.0,
          45.0,
          45.0,
          45.0,
          45.0,
          45.0,
          45.0,
          45.0,
          45.0,
          45.0,
          45.0,
          45.0,
          45.0,
          109.0,
          45.0,
          45.0,
          45.0,
          45.0,
          45.0,
          45.0,
          45.0,
          45.0,
          45.0,
          45.0,
          45.0,
          45.0,
          45.0,
          45.0,
          45.0,
          45.0,
          45.0,
          45.0,
          45.0,
          45.0,
          45.0,
          45.0,
          45.0,
          45.0,
          109.0,
          45.0,
          45.0,
          45.0,
          45.0,
          45.0,
          45.0,
          45.0,
          45.0,
          45.0,
          45.0,
          45.0,
          45.0,
          45.0,
          45.0,
          45.0,
          45.0,
          45.0,
          45.0,
          45.0,
          45.0,
          45.0,
          45.0,
          45.0,
          45.0,
          45.0,
          45.0,
          45.0,
          45.0,
          45.0,
          45.0,
          45.0,
          45.0,
          45.0,
          45.0,
          45.0,
          45.0,
          45.0,
          45.0,
          45.0,
          45.0,
          45.0,
          45.0,
          45.0,
          45.0,
          45.0,
          45.0,
          45.0,
          45.0,
          45.0,
          109.0,
          45.0,
          45.0,
          45.0,
          45.0,
          45.0,
          45.0,
          45.0,
          45.0,
          45.0,
          45.0,
          45.0,
          45.0,
          45.0,
          45.0,
          45.0,
          45.0,
          45.0,
          45.0,
          45.0,
          45.0,
          45.0,
          45.0,
          45.0,
          45.0,
          45.0,
          45.0,
          45.0,
          45.0,
          45.0,
          45.0,
          45.0,
          45.0,
          45.0,
          45.0,
          45.0,
          45.0,
          45.0,
          45.0,
          45.0,
          45.0,
          45.0,
          45.0,
          45.0,
          45.0,
          45.0,
          45.0,
          45.0,
          45.0,
          45.0,
          109.0,
          45.0,
          45.0,
          45.0,
          45.0,
          45.0,
          45.0,
          45.0,
          45.0,
          45.0,
          45.0,
          45.0,
          45.0,
          45.0,
          45.0,
          45.0,
          45.0,
          45.0,
          45.0,
          45.0,
          45.0,
          45.0,
          45.0,
          45.0,
          45.0,
          109.0,
          45.0,
          45.0,
          45.0,
          45.0,
          45.0,
          45.0,
          45.0,
          45.0,
          45.0,
          45.0,
          45.0,
          45.0,
          45.0,
          45.0,
          45.0,
          45.0,
          45.0,
          45.0,
          45.0,
          45.0,
          45.0,
          45.0,
          45.0,
          45.0,
          45.0,
          45.0,
          45.0,
          45.0,
          45.0,
          45.0,
          45.0,
          45.0,
          45.0,
          45.0,
          45.0,
          45.0,
          45.0,
          45.0,
          45.0,
          45.0,
          45.0,
          45.0,
          45.0,
          45.0,
          45.0,
          45.0,
          45.0,
          45.0,
          45.0,
          109.0,
          45.0,
          45.0,
          45.0,
          45.0,
          45.0,
          45.0,
          45.0,
          45.0,
          45.0,
          45.0,
          45.0,
          45.0,
          45.0,
          45.0,
          45.0,
          45.0,
          45.0,
          45.0,
          45.0,
          45.0,
          45.0,
          45.0,
          45.0,
          45.0,
          109.0,
          45.0,
          45.0,
          45.0,
          45.0,
          45.0,
          45.0,
          45.0,
          45.0,
          45.0,
          45.0,
          45.0,
          45.0,
          45.0,
          45.0,
          45.0,
          45.0,
          45.0,
          45.0,
          45.0,
          45.0,
          45.0,
          45.0,
          45.0,
          45.0,
          45.0,
          45.0,
          45.0,
          45.0,
          45.0,
          45.0,
          45.0,
          45.0,
          45.0,
          45.0,
          45.0,
          45.0,
          45.0,
          45.0,
          45.0,
          45.0,
          45.0,
          45.0,
          45.0,
          45.0,
          45.0,
          45.0,
          45.0,
          45.0,
          45.0,
          109.0,
          45.0,
          45.0,
          45.0,
          45.0,
          45.0,
          45.0,
          45.0,
          45.0,
          45.0,
          45.0,
          45.0,
          45.0,
          45.0,
          45.0,
          45.0,
          45.0,
          45.0,
          45.0,
          45.0,
          45.0,
          45.0,
          45.0,
          45.0,
          45.0,
          109.0,
          45.0,
          45.0,
          45.0,
          45.0,
          45.0,
          45.0,
          45.0,
          45.0,
          45.0,
          45.0,
          45.0,
          45.0,
          45.0,
          45.0,
          45.0,
          45.0,
          45.0,
          45.0,
          45.0,
          45.0,
          45.0,
          45.0,
          45.0,
          45.0,
          109.0,
          45.0,
          45.0,
          45.0,
          45.0,
          45.0,
          45.0,
          45.0,
          45.0,
          45.0,
          45.0,
          45.0,
          45.0,
          45.0,
          45.0,
          45.0,
          45.0,
          45.0,
          45.0,
          45.0,
          45.0,
          45.0,
          45.0,
          45.0,
          45.0,
          109.0,
          45.0,
          45.0,
          45.0,
          45.0,
          45.0,
          45.0,
          45.0,
          45.0,
          45.0,
          45.0,
          45.0,
          45.0,
          45.0,
          45.0,
          45.0,
          45.0,
          45.0,
          45.0,
          45.0,
          45.0,
          45.0,
          45.0,
          45.0,
          45.0,
          45.0,
          45.0,
          45.0,
          45.0,
          45.0,
          45.0,
          45.0,
          45.0,
          45.0,
          45.0,
          45.0,
          45.0,
          45.0,
          45.0,
          45.0,
          45.0,
          45.0,
          45.0,
          45.0,
          45.0,
          45.0,
          45.0,
          45.0,
          45.0,
          45.0,
          109.0,
          45.0,
          45.0,
          45.0,
          45.0,
          45.0,
          45.0,
          45.0,
          45.0,
          45.0,
          45.0,
          45.0,
          45.0,
          45.0,
          45.0,
          45.0,
          45.0,
          45.0,
          45.0,
          45.0,
          45.0,
          45.0,
          45.0,
          45.0,
          45.0,
          45.0,
          45.0,
          45.0,
          45.0,
          45.0,
          45.0,
          45.0,
          45.0,
          45.0,
          45.0,
          45.0,
          45.0,
          45.0,
          45.0,
          45.0,
          45.0,
          45.0,
          45.0,
          45.0,
          45.0,
          45.0,
          45.0,
          45.0,
          45.0,
          45.0,
          109.0,
          45.0,
          45.0,
          45.0,
          45.0,
          45.0,
          45.0,
          45.0,
          45.0,
          45.0,
          45.0,
          45.0,
          45.0,
          45.0,
          45.0,
          45.0,
          45.0,
          45.0,
          45.0,
          45.0,
          45.0,
          45.0,
          45.0,
          45.0,
          45.0,
          109.0,
          45.0,
          45.0,
          45.0,
          45.0,
          45.0,
          45.0,
          45.0,
          45.0,
          45.0,
          45.0,
          45.0,
          45.0,
          45.0,
          45.0,
          45.0,
          45.0,
          45.0,
          45.0,
          45.0,
          45.0,
          45.0,
          45.0,
          45.0,
          45.0,
          45.0,
          45.0,
          45.0,
          45.0,
          45.0,
          45.0,
          45.0,
          45.0,
          45.0,
          45.0,
          45.0,
          45.0,
          45.0,
          45.0,
          45.0,
          45.0,
          45.0,
          45.0,
          45.0,
          45.0,
          45.0,
          45.0,
          45.0,
          45.0,
          45.0,
          109.0,
          45.0,
          45.0,
          45.0,
          45.0,
          45.0,
          45.0,
          45.0,
          45.0,
          45.0,
          45.0,
          45.0,
          45.0,
          45.0,
          45.0,
          45.0,
          45.0,
          45.0,
          45.0,
          45.0,
          45.0,
          45.0,
          45.0,
          45.0,
          45.0,
          109.0,
          45.0,
          45.0,
          45.0,
          45.0,
          45.0,
          45.0,
          45.0,
          45.0,
          45.0,
          45.0,
          45.0,
          45.0,
          45.0,
          45.0,
          45.0,
          45.0,
          45.0,
          45.0,
          45.0,
          45.0,
          45.0,
          45.0,
          45.0,
          45.0,
          45.0,
          45.0,
          45.0,
          45.0,
          45.0,
          45.0,
          45.0,
          45.0,
          45.0,
          45.0,
          45.0,
          45.0,
          45.0,
          45.0,
          45.0,
          45.0,
          45.0,
          45.0,
          45.0,
          45.0,
          45.0,
          45.0,
          45.0,
          45.0,
          45.0,
          109.0,
          45.0,
          45.0,
          45.0,
          45.0,
          45.0,
          45.0,
          45.0,
          45.0,
          45.0,
          45.0,
          45.0,
          45.0,
          45.0,
          45.0,
          45.0,
          45.0,
          45.0,
          45.0,
          45.0,
          45.0,
          45.0,
          45.0,
          45.0,
          45.0,
          45.0,
          45.0,
          45.0,
          45.0,
          45.0,
          45.0,
          45.0,
          45.0,
          45.0,
          45.0,
          45.0,
          45.0,
          45.0,
          45.0,
          45.0,
          45.0,
          45.0,
          45.0,
          45.0,
          45.0,
          45.0,
          45.0,
          45.0,
          45.0,
          45.0,
          109.0,
          45.0,
          45.0,
          45.0,
          45.0,
          45.0,
          45.0,
          45.0,
          45.0,
          45.0,
          45.0,
          45.0,
          45.0,
          45.0,
          45.0,
          45.0,
          45.0,
          45.0,
          45.0,
          45.0,
          45.0,
          45.0,
          45.0,
          45.0,
          45.0,
          109.0,
          45.0,
          45.0,
          45.0,
          45.0,
          45.0,
          45.0,
          45.0,
          45.0,
          45.0,
          45.0,
          45.0,
          45.0,
          45.0,
          45.0,
          45.0,
          45.0,
          45.0,
          45.0,
          45.0,
          45.0,
          45.0,
          45.0,
          45.0,
          45.0,
          45.0,
          45.0,
          45.0,
          45.0,
          45.0,
          45.0,
          45.0,
          45.0,
          45.0,
          45.0,
          45.0,
          45.0,
          45.0,
          45.0,
          45.0,
          45.0,
          45.0,
          45.0,
          45.0,
          45.0,
          45.0,
          45.0,
          45.0,
          45.0,
          45.0,
          109.0,
          45.0,
          45.0,
          45.0,
          45.0,
          45.0,
          45.0,
          45.0,
          45.0,
          45.0,
          45.0,
          45.0,
          45.0,
          45.0,
          45.0,
          45.0,
          45.0,
          45.0,
          45.0,
          45.0,
          45.0,
          45.0,
          45.0,
          45.0,
          45.0,
          45.0,
          45.0,
          45.0,
          45.0,
          45.0,
          45.0,
          45.0,
          45.0,
          45.0,
          45.0,
          45.0,
          45.0,
          45.0,
          45.0,
          45.0,
          45.0,
          45.0,
          45.0,
          45.0,
          45.0,
          45.0,
          45.0,
          45.0,
          45.0,
          45.0,
          109.0,
          45.0,
          45.0,
          45.0,
          45.0,
          45.0,
          45.0,
          45.0,
          45.0,
          45.0,
          45.0,
          45.0,
          45.0,
          45.0,
          45.0,
          45.0,
          45.0,
          45.0,
          45.0,
          45.0,
          45.0,
          45.0,
          45.0,
          45.0,
          45.0,
          109.0,
          45.0,
          45.0,
          45.0,
          45.0,
          45.0,
          45.0,
          45.0,
          45.0,
          45.0,
          45.0,
          45.0,
          45.0,
          45.0,
          45.0,
          45.0,
          45.0,
          45.0,
          45.0,
          45.0,
          45.0,
          45.0,
          45.0,
          45.0,
          45.0,
          109.0,
          45.0,
          45.0,
          45.0,
          45.0,
          45.0,
          45.0,
          45.0,
          45.0,
          45.0,
          45.0,
          45.0,
          45.0,
          45.0,
          45.0,
          45.0,
          45.0,
          45.0,
          45.0,
          45.0,
          45.0,
          45.0,
          45.0,
          45.0,
          45.0,
          109.0,
          45.0,
          45.0,
          45.0,
          45.0,
          45.0,
          45.0,
          45.0,
          45.0,
          45.0,
          45.0,
          45.0,
          45.0,
          45.0,
          45.0,
          45.0,
          45.0,
          45.0,
          45.0,
          45.0,
          45.0,
          45.0,
          45.0,
          45.0,
          45.0,
          109.0,
          45.0,
          45.0,
          45.0,
          45.0,
          45.0,
          45.0,
          45.0,
          45.0,
          45.0,
          45.0,
          45.0,
          45.0,
          45.0,
          45.0,
          45.0,
          45.0,
          45.0,
          45.0,
          45.0,
          45.0,
          45.0,
          45.0,
          45.0,
          45.0,
          45.0,
          45.0,
          45.0,
          45.0,
          45.0,
          45.0,
          45.0,
          45.0,
          45.0,
          45.0,
          45.0,
          45.0,
          45.0,
          45.0,
          45.0,
          45.0,
          45.0,
          45.0,
          45.0,
          45.0,
          45.0,
          45.0,
          45.0,
          45.0,
          45.0,
          109.0,
          45.0,
          45.0,
          45.0,
          45.0,
          45.0,
          45.0,
          45.0,
          45.0,
          45.0,
          45.0,
          45.0,
          45.0,
          45.0,
          45.0,
          45.0,
          45.0,
          45.0,
          45.0,
          45.0,
          45.0,
          45.0,
          45.0,
          45.0,
          45.0,
          45.0,
          45.0,
          45.0,
          45.0,
          45.0,
          45.0,
          45.0,
          45.0,
          45.0,
          45.0,
          45.0,
          45.0,
          45.0,
          45.0,
          45.0,
          45.0,
          45.0,
          45.0,
          45.0,
          45.0,
          45.0,
          45.0,
          45.0,
          45.0,
          45.0,
          109.0,
          45.0,
          45.0,
          45.0,
          45.0,
          45.0,
          45.0,
          45.0,
          45.0,
          45.0,
          45.0,
          45.0,
          45.0,
          45.0,
          45.0,
          45.0,
          45.0,
          45.0,
          45.0,
          45.0,
          45.0,
          45.0,
          45.0,
          45.0,
          45.0,
          109.0,
          45.0,
          45.0,
          45.0,
          45.0,
          45.0,
          45.0,
          45.0,
          45.0,
          45.0,
          45.0,
          45.0,
          45.0,
          45.0,
          45.0,
          45.0,
          45.0,
          45.0,
          45.0,
          45.0,
          45.0,
          45.0,
          45.0,
          45.0,
          45.0,
          109.0,
          45.0,
          45.0,
          45.0,
          45.0,
          45.0,
          45.0,
          45.0,
          45.0,
          45.0,
          45.0,
          45.0,
          45.0,
          45.0,
          45.0,
          45.0,
          45.0,
          45.0,
          45.0,
          45.0,
          45.0,
          45.0,
          45.0,
          45.0,
          45.0,
          109.0,
          45.0,
          45.0,
          45.0,
          45.0,
          45.0,
          45.0,
          45.0,
          45.0,
          45.0,
          45.0,
          45.0,
          45.0,
          45.0,
          45.0,
          45.0,
          45.0,
          45.0,
          45.0,
          45.0,
          45.0,
          45.0,
          45.0,
          45.0,
          45.0,
          45.0,
          45.0,
          45.0,
          45.0,
          45.0,
          45.0,
          45.0,
          45.0,
          45.0,
          45.0,
          45.0,
          45.0,
          45.0,
          45.0,
          45.0,
          45.0,
          45.0,
          45.0,
          45.0,
          45.0,
          45.0,
          45.0,
          45.0,
          45.0,
          45.0,
          109.0,
          45.0,
          45.0,
          45.0,
          45.0,
          45.0,
          45.0,
          45.0,
          45.0,
          45.0,
          45.0,
          45.0,
          45.0,
          45.0,
          45.0,
          45.0,
          45.0,
          45.0,
          45.0,
          45.0,
          45.0,
          45.0,
          45.0,
          45.0,
          45.0,
          109.0,
          45.0,
          45.0,
          45.0,
          45.0,
          45.0,
          45.0,
          45.0,
          45.0,
          45.0,
          45.0,
          45.0,
          45.0,
          45.0,
          45.0,
          45.0,
          45.0,
          45.0,
          45.0,
          45.0,
          45.0,
          45.0,
          45.0,
          45.0,
          45.0,
          45.0,
          45.0,
          45.0,
          45.0,
          45.0,
          45.0,
          45.0,
          45.0,
          45.0,
          45.0,
          45.0,
          45.0,
          45.0,
          45.0,
          45.0,
          45.0,
          45.0,
          45.0,
          45.0,
          45.0,
          45.0,
          45.0,
          45.0,
          45.0,
          45.0,
          109.0,
          45.0,
          45.0,
          45.0,
          45.0,
          45.0,
          45.0,
          45.0,
          45.0,
          45.0,
          45.0,
          45.0,
          45.0,
          45.0,
          45.0,
          45.0,
          45.0,
          45.0,
          45.0,
          45.0,
          45.0,
          45.0,
          45.0,
          45.0,
          45.0,
          109.0,
          45.0,
          45.0,
          45.0,
          45.0,
          45.0,
          45.0,
          45.0,
          45.0,
          45.0,
          45.0,
          45.0,
          45.0,
          45.0,
          45.0,
          45.0,
          45.0,
          45.0,
          45.0,
          45.0,
          45.0,
          45.0,
          45.0,
          45.0,
          45.0,
          45.0,
          45.0,
          45.0,
          45.0,
          45.0,
          45.0,
          45.0,
          45.0,
          45.0,
          45.0,
          45.0,
          45.0,
          45.0,
          45.0,
          45.0,
          45.0,
          45.0,
          45.0,
          45.0,
          45.0,
          45.0,
          45.0,
          45.0,
          45.0,
          45.0,
          109.0,
          45.0,
          45.0,
          45.0,
          45.0,
          45.0,
          45.0,
          45.0,
          45.0,
          45.0,
          45.0,
          45.0,
          45.0,
          45.0,
          45.0,
          45.0,
          45.0,
          45.0,
          45.0,
          45.0,
          45.0,
          45.0,
          45.0,
          45.0,
          45.0,
          45.0,
          45.0,
          45.0,
          45.0,
          45.0,
          45.0,
          45.0,
          45.0,
          45.0,
          45.0,
          45.0,
          45.0,
          45.0,
          45.0,
          45.0,
          45.0,
          45.0,
          45.0,
          45.0,
          45.0,
          45.0,
          45.0,
          45.0,
          45.0,
          45.0,
          109.0,
          45.0,
          45.0,
          45.0,
          45.0,
          45.0,
          45.0,
          45.0,
          45.0,
          45.0,
          45.0,
          45.0,
          45.0,
          45.0,
          45.0,
          45.0,
          45.0,
          45.0,
          45.0,
          45.0,
          45.0,
          45.0,
          45.0,
          45.0,
          45.0,
          109.0,
          45.0,
          45.0,
          45.0,
          45.0,
          45.0,
          45.0,
          45.0,
          45.0,
          45.0,
          45.0,
          45.0,
          45.0,
          45.0,
          45.0,
          45.0,
          45.0,
          45.0,
          45.0,
          45.0,
          45.0,
          45.0,
          45.0,
          45.0,
          45.0,
          45.0,
          45.0,
          45.0,
          45.0,
          45.0,
          45.0,
          45.0,
          45.0,
          45.0,
          45.0,
          45.0,
          45.0,
          45.0,
          45.0,
          45.0,
          45.0,
          45.0,
          45.0,
          45.0,
          45.0,
          45.0,
          45.0,
          45.0,
          45.0,
          45.0,
          109.0,
          45.0,
          45.0,
          45.0,
          45.0,
          45.0,
          45.0,
          45.0,
          45.0,
          45.0,
          45.0,
          45.0,
          45.0,
          45.0,
          45.0,
          45.0,
          45.0,
          45.0,
          45.0,
          45.0,
          45.0,
          45.0,
          45.0,
          45.0,
          45.0,
          109.0,
          45.0,
          45.0,
          45.0,
          45.0,
          45.0,
          45.0,
          45.0,
          45.0,
          45.0,
          45.0,
          45.0,
          45.0,
          45.0,
          45.0,
          45.0,
          45.0,
          45.0,
          45.0,
          45.0,
          45.0,
          45.0,
          45.0,
          45.0,
          45.0,
          109.0,
          45.0,
          45.0,
          45.0,
          45.0,
          45.0,
          45.0,
          45.0,
          45.0,
          45.0,
          45.0,
          45.0,
          45.0,
          45.0,
          45.0,
          45.0,
          45.0,
          45.0,
          45.0,
          45.0,
          45.0,
          45.0,
          45.0,
          45.0,
          45.0,
          109.0,
          45.0,
          45.0,
          45.0,
          45.0,
          45.0,
          45.0,
          45.0,
          45.0,
          45.0,
          45.0,
          45.0,
          45.0,
          45.0,
          45.0,
          45.0,
          45.0,
          45.0,
          45.0,
          45.0,
          45.0,
          45.0,
          45.0,
          45.0,
          45.0,
          45.0,
          45.0,
          45.0,
          45.0,
          45.0,
          45.0,
          45.0,
          45.0,
          45.0,
          45.0,
          45.0,
          45.0,
          45.0,
          45.0,
          45.0,
          45.0,
          45.0,
          45.0,
          45.0,
          45.0,
          45.0,
          45.0,
          45.0,
          45.0,
          45.0,
          109.0,
          45.0,
          45.0,
          45.0,
          45.0,
          45.0,
          45.0,
          45.0,
          45.0,
          45.0,
          45.0,
          45.0,
          45.0,
          45.0,
          45.0,
          45.0,
          45.0,
          45.0,
          45.0,
          45.0,
          45.0,
          45.0,
          45.0,
          45.0,
          45.0,
          109.0,
          45.0,
          45.0,
          45.0,
          45.0,
          45.0,
          45.0,
          45.0,
          45.0,
          45.0,
          45.0,
          45.0,
          45.0,
          45.0,
          45.0,
          45.0,
          45.0,
          45.0,
          45.0,
          45.0,
          45.0,
          45.0,
          45.0,
          45.0,
          45.0,
          109.0,
          45.0,
          45.0,
          45.0,
          45.0,
          45.0,
          45.0,
          45.0,
          45.0,
          45.0,
          45.0,
          45.0,
          45.0,
          45.0,
          45.0,
          45.0,
          45.0,
          45.0,
          45.0,
          45.0,
          45.0,
          45.0,
          45.0,
          45.0,
          45.0,
          109.0,
          45.0,
          45.0,
          45.0,
          45.0,
          45.0,
          45.0,
          45.0,
          45.0,
          45.0,
          45.0,
          45.0,
          45.0,
          45.0,
          45.0,
          45.0,
          45.0,
          45.0,
          45.0,
          45.0,
          45.0,
          45.0,
          45.0,
          45.0,
          45.0,
          56.25,
          45.0,
          45.0,
          45.0,
          45.0,
          45.0,
          45.0,
          45.0,
          45.0,
          45.0,
          45.0,
          45.0,
          45.0,
          45.0,
          45.0,
          45.0,
          45.0,
          45.0,
          45.0,
          45.0,
          45.0,
          45.0,
          45.0,
          45.0,
          45.0,
          109.0,
          45.0,
          45.0,
          45.0,
          45.0,
          45.0,
          45.0,
          45.0,
          45.0,
          45.0,
          45.0,
          45.0,
          45.0,
          45.0,
          45.0,
          45.0,
          45.0,
          45.0,
          45.0,
          45.0,
          45.0,
          45.0,
          45.0,
          45.0,
          45.0,
          109.0,
          45.0,
          45.0,
          45.0,
          45.0,
          45.0,
          45.0,
          45.0,
          45.0,
          45.0,
          45.0,
          45.0,
          45.0,
          45.0,
          45.0,
          45.0,
          45.0,
          45.0,
          45.0,
          45.0,
          45.0,
          45.0,
          45.0,
          45.0,
          45.0,
          45.0,
          45.0,
          45.0,
          45.0,
          45.0,
          45.0,
          45.0,
          45.0,
          45.0,
          45.0,
          45.0,
          45.0,
          45.0,
          45.0,
          45.0,
          45.0,
          45.0,
          45.0,
          45.0,
          45.0,
          45.0,
          45.0,
          45.0,
          45.0,
          45.0,
          109.0,
          45.0,
          45.0,
          45.0,
          45.0,
          45.0,
          45.0,
          45.0,
          45.0,
          45.0,
          45.0,
          45.0,
          45.0,
          45.0,
          45.0,
          45.0,
          45.0,
          45.0,
          45.0,
          45.0,
          45.0,
          45.0,
          45.0,
          45.0,
          45.0,
          109.0,
          45.0,
          45.0,
          45.0,
          45.0,
          45.0,
          45.0,
          45.0,
          45.0,
          45.0,
          45.0,
          45.0,
          45.0,
          45.0,
          45.0,
          45.0,
          45.0,
          45.0,
          45.0,
          45.0,
          45.0,
          45.0,
          45.0,
          45.0,
          45.0,
          109.0,
          45.0,
          45.0,
          45.0,
          45.0,
          45.0,
          45.0,
          45.0,
          45.0,
          45.0,
          45.0,
          45.0,
          45.0,
          45.0,
          45.0,
          45.0,
          45.0,
          45.0,
          45.0,
          45.0,
          45.0,
          45.0,
          45.0,
          45.0,
          45.0,
          109.0,
          45.0,
          45.0,
          45.0,
          45.0,
          45.0,
          45.0,
          45.0,
          45.0,
          45.0,
          45.0,
          45.0,
          45.0,
          45.0,
          45.0,
          45.0,
          45.0,
          45.0,
          45.0,
          45.0,
          45.0,
          45.0,
          45.0,
          45.0,
          45.0,
          45.0,
          45.0,
          45.0,
          45.0,
          45.0,
          45.0,
          45.0,
          45.0,
          45.0,
          45.0,
          45.0,
          45.0,
          45.0,
          45.0,
          45.0,
          45.0,
          45.0,
          45.0,
          45.0,
          45.0,
          45.0,
          45.0,
          45.0,
          45.0,
          45.0,
          109.0,
          45.0,
          45.0,
          45.0,
          45.0,
          45.0,
          45.0,
          45.0,
          45.0,
          45.0,
          45.0,
          45.0,
          45.0,
          45.0,
          45.0,
          45.0,
          45.0,
          45.0,
          45.0,
          45.0,
          45.0,
          45.0,
          45.0,
          45.0,
          45.0,
          109.0,
          45.0,
          45.0,
          45.0,
          45.0,
          45.0,
          45.0,
          45.0,
          45.0,
          45.0,
          45.0,
          45.0,
          45.0,
          45.0,
          45.0,
          45.0,
          45.0,
          45.0,
          45.0,
          45.0,
          45.0,
          45.0,
          45.0,
          45.0,
          45.0,
          109.0,
          45.0,
          45.0,
          45.0,
          45.0,
          45.0,
          45.0,
          45.0,
          45.0,
          45.0,
          45.0,
          45.0,
          45.0,
          45.0,
          45.0,
          45.0,
          45.0,
          45.0,
          45.0,
          45.0,
          45.0,
          45.0,
          45.0,
          45.0,
          45.0,
          109.0,
          45.0,
          45.0,
          45.0,
          45.0,
          45.0,
          45.0,
          45.0,
          45.0,
          45.0,
          45.0,
          45.0,
          45.0,
          45.0,
          45.0,
          45.0,
          45.0,
          45.0,
          45.0,
          45.0,
          45.0,
          45.0,
          45.0,
          45.0,
          45.0,
          56.25,
          45.0,
          45.0,
          45.0,
          45.0,
          45.0,
          45.0,
          45.0,
          45.0,
          45.0,
          45.0,
          45.0,
          45.0,
          45.0,
          45.0,
          45.0,
          45.0,
          45.0,
          45.0,
          45.0,
          45.0,
          45.0,
          45.0,
          45.0,
          45.0,
          109.0,
          45.0,
          45.0,
          45.0,
          45.0,
          45.0,
          45.0,
          45.0,
          45.0,
          45.0,
          45.0,
          45.0,
          45.0,
          45.0,
          45.0,
          45.0,
          45.0,
          45.0,
          45.0,
          45.0,
          45.0,
          45.0,
          45.0,
          45.0,
          45.0,
          109.0,
          45.0,
          45.0,
          45.0,
          45.0,
          45.0,
          45.0,
          45.0,
          45.0,
          45.0,
          45.0,
          45.0,
          45.0,
          45.0,
          45.0,
          45.0,
          45.0,
          45.0,
          45.0,
          45.0,
          45.0,
          45.0,
          45.0,
          45.0,
          45.0,
          45.0,
          45.0,
          45.0,
          45.0,
          45.0,
          45.0,
          45.0,
          45.0,
          45.0,
          45.0,
          45.0,
          45.0,
          45.0,
          45.0,
          45.0,
          45.0,
          45.0,
          45.0,
          45.0,
          45.0,
          45.0,
          45.0,
          45.0,
          45.0,
          45.0,
          109.0,
          45.0,
          45.0,
          45.0,
          45.0,
          45.0,
          45.0,
          45.0,
          45.0,
          45.0,
          45.0,
          45.0,
          45.0,
          45.0,
          45.0,
          45.0,
          45.0,
          45.0,
          45.0,
          45.0,
          45.0,
          45.0,
          45.0,
          45.0,
          45.0,
          109.0,
          45.0,
          45.0,
          45.0,
          45.0,
          45.0,
          45.0,
          45.0,
          45.0,
          45.0,
          45.0,
          45.0,
          45.0,
          45.0,
          45.0,
          45.0,
          45.0,
          45.0,
          45.0,
          45.0,
          45.0,
          45.0,
          45.0,
          45.0,
          45.0,
          109.0,
          45.0,
          45.0,
          45.0,
          45.0,
          45.0,
          45.0,
          45.0,
          45.0,
          45.0,
          45.0,
          45.0,
          45.0,
          45.0,
          45.0,
          45.0,
          45.0,
          45.0,
          45.0,
          45.0,
          45.0,
          45.0,
          45.0,
          45.0,
          45.0,
          109.0,
          45.0,
          45.0,
          45.0,
          45.0,
          45.0,
          45.0,
          45.0,
          45.0,
          45.0,
          45.0,
          45.0,
          45.0,
          45.0,
          45.0,
          45.0,
          45.0,
          45.0,
          45.0,
          45.0,
          45.0,
          45.0,
          45.0,
          45.0,
          45.0,
          45.0,
          45.0,
          45.0,
          45.0,
          45.0,
          45.0,
          45.0,
          45.0,
          45.0,
          45.0,
          45.0,
          45.0,
          45.0,
          45.0,
          45.0,
          45.0,
          45.0,
          45.0,
          45.0,
          45.0,
          45.0,
          45.0,
          45.0,
          45.0,
          45.0,
          109.0,
          45.0,
          45.0,
          45.0,
          45.0,
          45.0,
          45.0,
          45.0,
          45.0,
          45.0,
          45.0,
          45.0,
          45.0,
          45.0,
          45.0,
          45.0,
          45.0,
          45.0,
          45.0,
          45.0,
          45.0,
          45.0,
          45.0,
          45.0,
          45.0,
          109.0,
          45.0,
          45.0,
          45.0,
          45.0,
          45.0,
          45.0,
          45.0,
          45.0,
          45.0,
          45.0,
          45.0,
          45.0,
          45.0,
          45.0,
          45.0,
          45.0,
          45.0,
          45.0,
          45.0,
          45.0,
          45.0,
          45.0,
          45.0,
          45.0,
          109.0,
          45.0,
          45.0,
          45.0,
          45.0,
          45.0,
          45.0,
          45.0,
          45.0,
          45.0,
          45.0,
          45.0,
          45.0,
          45.0,
          45.0,
          45.0,
          45.0,
          45.0,
          45.0,
          45.0,
          45.0,
          45.0,
          45.0,
          45.0,
          45.0,
          109.0,
          45.0,
          45.0,
          45.0,
          45.0,
          45.0,
          45.0,
          45.0,
          45.0,
          45.0,
          45.0,
          45.0,
          45.0,
          45.0,
          45.0,
          45.0,
          45.0,
          45.0,
          45.0,
          45.0,
          45.0,
          45.0,
          45.0,
          45.0,
          45.0,
          56.25,
          45.0,
          45.0,
          45.0,
          45.0,
          45.0,
          45.0,
          45.0,
          45.0,
          45.0,
          45.0,
          45.0,
          45.0,
          45.0,
          45.0,
          45.0,
          45.0,
          45.0,
          45.0,
          45.0,
          45.0,
          45.0,
          45.0,
          45.0,
          45.0,
          109.0,
          45.0,
          45.0,
          45.0,
          45.0,
          45.0,
          45.0,
          45.0,
          45.0,
          45.0,
          45.0,
          45.0,
          45.0,
          45.0,
          45.0,
          45.0,
          45.0,
          45.0,
          45.0,
          45.0,
          45.0,
          45.0,
          45.0,
          45.0,
          45.0,
          109.0,
          45.0,
          45.0,
          45.0,
          45.0,
          45.0,
          45.0,
          45.0,
          45.0,
          45.0,
          45.0,
          45.0,
          45.0,
          45.0,
          45.0,
          45.0,
          45.0,
          45.0,
          45.0,
          45.0,
          45.0,
          45.0,
          45.0,
          45.0,
          45.0,
          45.0,
          45.0,
          45.0,
          45.0,
          45.0,
          45.0,
          45.0,
          45.0,
          45.0,
          45.0,
          45.0,
          45.0,
          45.0,
          45.0,
          45.0,
          45.0,
          45.0,
          45.0,
          45.0,
          45.0,
          45.0,
          45.0,
          45.0,
          45.0,
          45.0,
          109.0,
          45.0,
          45.0,
          45.0,
          45.0,
          45.0,
          45.0,
          45.0,
          45.0,
          45.0,
          45.0,
          45.0,
          45.0,
          45.0,
          45.0,
          45.0,
          45.0,
          45.0,
          45.0,
          45.0,
          45.0,
          45.0,
          45.0,
          45.0,
          45.0,
          109.0,
          45.0,
          45.0,
          45.0,
          45.0,
          45.0,
          45.0,
          45.0,
          45.0,
          45.0,
          45.0,
          45.0,
          45.0,
          45.0,
          45.0,
          45.0,
          45.0,
          45.0,
          45.0,
          45.0,
          45.0,
          45.0,
          45.0,
          45.0,
          45.0,
          109.0,
          45.0,
          45.0,
          45.0,
          45.0,
          45.0,
          45.0,
          45.0,
          45.0,
          45.0,
          45.0,
          45.0,
          45.0,
          45.0,
          45.0,
          45.0,
          45.0,
          45.0,
          45.0,
          45.0,
          45.0,
          45.0,
          45.0,
          45.0,
          45.0,
          109.0,
          45.0,
          45.0,
          45.0,
          45.0,
          45.0,
          45.0,
          45.0,
          45.0,
          45.0,
          45.0,
          45.0,
          45.0,
          45.0,
          45.0,
          45.0,
          45.0,
          45.0,
          45.0,
          45.0,
          45.0,
          45.0,
          45.0,
          45.0,
          45.0,
          45.0,
          45.0,
          45.0,
          45.0,
          45.0,
          45.0,
          45.0,
          45.0,
          45.0,
          45.0,
          45.0,
          45.0,
          45.0,
          45.0,
          45.0,
          45.0,
          45.0,
          45.0,
          45.0,
          45.0,
          45.0,
          45.0,
          45.0,
          45.0,
          45.0,
          109.0,
          45.0,
          45.0,
          45.0,
          45.0,
          45.0,
          45.0,
          45.0,
          45.0,
          45.0,
          45.0,
          45.0,
          45.0,
          45.0,
          45.0,
          45.0,
          45.0,
          45.0,
          45.0,
          45.0,
          45.0,
          45.0,
          45.0,
          45.0,
          45.0,
          109.0,
          45.0,
          45.0,
          45.0,
          45.0,
          45.0,
          45.0,
          45.0,
          45.0,
          45.0,
          45.0,
          45.0,
          45.0,
          45.0,
          45.0,
          45.0,
          45.0,
          45.0,
          45.0,
          45.0,
          45.0,
          45.0,
          45.0,
          45.0,
          45.0,
          109.0,
          45.0,
          45.0,
          45.0,
          45.0,
          45.0,
          45.0,
          45.0,
          45.0,
          45.0,
          45.0,
          45.0,
          45.0,
          45.0,
          45.0,
          45.0,
          45.0,
          45.0,
          45.0,
          45.0,
          45.0,
          45.0,
          45.0,
          45.0,
          45.0,
          109.0,
          45.0,
          45.0,
          45.0,
          45.0,
          45.0,
          45.0,
          45.0,
          45.0,
          45.0,
          45.0,
          45.0,
          45.0,
          45.0,
          45.0,
          45.0,
          45.0,
          45.0,
          45.0,
          45.0,
          45.0,
          45.0,
          45.0,
          45.0,
          45.0,
          56.25,
          45.0,
          45.0,
          45.0,
          45.0,
          45.0,
          45.0,
          45.0,
          45.0,
          45.0,
          45.0,
          45.0,
          45.0,
          45.0,
          45.0,
          45.0,
          45.0,
          45.0,
          45.0,
          45.0,
          45.0,
          45.0,
          45.0,
          45.0,
          45.0,
          109.0,
          45.0,
          45.0,
          45.0,
          45.0,
          45.0,
          45.0,
          45.0,
          45.0,
          45.0,
          45.0,
          45.0,
          45.0,
          45.0,
          45.0,
          45.0,
          45.0,
          45.0,
          45.0,
          45.0,
          45.0,
          45.0,
          45.0,
          45.0,
          45.0,
          109.0,
          45.0,
          45.0,
          45.0,
          45.0,
          45.0,
          45.0,
          45.0,
          45.0,
          45.0,
          45.0,
          45.0,
          45.0,
          45.0,
          45.0,
          45.0,
          45.0,
          45.0,
          45.0,
          45.0,
          45.0,
          45.0,
          45.0,
          45.0,
          45.0,
          45.0,
          45.0,
          45.0,
          45.0,
          45.0,
          45.0,
          45.0,
          45.0,
          45.0,
          45.0,
          45.0,
          45.0,
          45.0,
          45.0,
          45.0,
          45.0,
          45.0,
          45.0,
          45.0,
          45.0,
          45.0,
          45.0,
          45.0,
          45.0,
          45.0,
          109.0,
          45.0,
          45.0,
          45.0,
          45.0,
          45.0,
          45.0,
          45.0,
          45.0,
          45.0,
          45.0,
          45.0,
          45.0,
          45.0,
          45.0,
          45.0,
          45.0,
          45.0,
          45.0,
          45.0,
          45.0,
          45.0,
          45.0,
          45.0,
          45.0,
          109.0,
          45.0,
          45.0,
          45.0,
          45.0,
          45.0,
          45.0,
          45.0,
          45.0,
          45.0,
          45.0,
          45.0,
          45.0,
          45.0,
          45.0,
          45.0,
          45.0,
          45.0,
          45.0,
          45.0,
          45.0,
          45.0,
          45.0,
          45.0,
          45.0,
          45.0,
          45.0,
          45.0,
          45.0,
          45.0,
          45.0,
          45.0,
          45.0,
          45.0,
          45.0,
          45.0,
          45.0,
          45.0,
          45.0,
          45.0,
          45.0,
          45.0,
          45.0,
          45.0,
          45.0,
          45.0,
          45.0,
          45.0,
          45.0,
          45.0,
          109.0,
          45.0,
          45.0,
          45.0,
          45.0,
          45.0,
          45.0,
          45.0,
          45.0,
          45.0,
          45.0,
          45.0,
          45.0,
          45.0,
          45.0,
          45.0,
          45.0,
          45.0,
          45.0,
          45.0,
          45.0,
          45.0,
          45.0,
          45.0,
          45.0,
          45.0,
          45.0,
          45.0,
          45.0,
          45.0,
          45.0,
          45.0,
          45.0,
          45.0,
          45.0,
          45.0,
          45.0,
          45.0,
          45.0,
          45.0,
          45.0,
          45.0,
          45.0,
          45.0,
          45.0,
          45.0,
          45.0,
          45.0,
          45.0,
          45.0,
          109.0,
          45.0,
          45.0,
          45.0,
          45.0,
          45.0,
          45.0,
          45.0,
          45.0,
          45.0,
          45.0,
          45.0,
          45.0,
          45.0,
          45.0,
          45.0,
          45.0,
          45.0,
          45.0,
          45.0,
          45.0,
          45.0,
          45.0,
          45.0,
          45.0,
          109.0,
          45.0,
          45.0,
          45.0,
          45.0,
          45.0,
          45.0,
          45.0,
          45.0,
          45.0,
          45.0,
          45.0,
          45.0,
          45.0,
          45.0,
          45.0,
          45.0,
          45.0,
          45.0,
          45.0,
          45.0,
          45.0,
          45.0,
          45.0,
          45.0,
          45.0,
          45.0,
          45.0,
          45.0,
          45.0,
          45.0,
          45.0,
          45.0,
          45.0,
          45.0,
          45.0,
          45.0,
          45.0,
          45.0,
          45.0,
          45.0,
          45.0,
          45.0,
          45.0,
          45.0,
          45.0,
          45.0,
          45.0,
          45.0,
          45.0,
          109.0,
          45.0,
          45.0,
          45.0,
          45.0,
          45.0,
          45.0,
          45.0,
          45.0,
          45.0,
          45.0,
          45.0,
          45.0,
          45.0,
          45.0,
          45.0,
          45.0,
          45.0,
          45.0,
          45.0,
          45.0,
          45.0,
          45.0,
          45.0,
          45.0,
          45.0,
          45.0,
          45.0,
          45.0,
          45.0,
          45.0,
          45.0,
          45.0,
          45.0,
          45.0,
          45.0,
          45.0,
          45.0,
          45.0,
          45.0,
          45.0,
          45.0,
          45.0,
          45.0,
          45.0,
          45.0,
          45.0,
          45.0,
          45.0,
          45.0,
          109.0,
          45.0,
          45.0,
          45.0,
          45.0,
          45.0,
          45.0,
          45.0,
          45.0,
          45.0,
          45.0,
          45.0,
          45.0,
          45.0,
          45.0,
          45.0,
          45.0,
          45.0,
          45.0,
          45.0,
          45.0,
          45.0,
          45.0,
          45.0,
          45.0,
          109.0,
          45.0,
          45.0,
          45.0,
          45.0,
          45.0,
          45.0,
          45.0,
          45.0,
          45.0,
          45.0,
          45.0,
          45.0,
          45.0,
          45.0,
          45.0,
          45.0,
          45.0,
          45.0,
          45.0,
          45.0,
          45.0,
          45.0,
          45.0,
          45.0,
          45.0,
          45.0,
          45.0,
          45.0,
          45.0,
          45.0,
          45.0,
          45.0,
          45.0,
          45.0,
          45.0,
          45.0,
          45.0,
          45.0,
          45.0,
          45.0,
          45.0,
          45.0,
          45.0,
          45.0,
          45.0,
          45.0,
          45.0,
          45.0,
          45.0,
          109.0,
          45.0,
          45.0,
          45.0,
          45.0,
          45.0,
          45.0,
          45.0,
          45.0,
          45.0,
          45.0,
          45.0,
          45.0,
          45.0,
          45.0,
          45.0,
          45.0,
          45.0,
          45.0,
          45.0,
          45.0,
          45.0,
          45.0,
          45.0,
          45.0,
          109.0,
          45.0,
          45.0,
          45.0,
          45.0,
          45.0,
          45.0,
          45.0,
          45.0,
          45.0,
          45.0,
          45.0,
          45.0,
          45.0,
          45.0,
          45.0,
          45.0,
          45.0,
          45.0,
          45.0,
          45.0,
          45.0,
          45.0,
          45.0,
          45.0,
          45.0,
          45.0,
          45.0,
          45.0,
          45.0,
          45.0,
          45.0,
          45.0,
          45.0,
          45.0,
          45.0,
          45.0,
          45.0,
          45.0,
          45.0,
          45.0,
          45.0,
          45.0,
          45.0,
          45.0,
          45.0,
          45.0,
          45.0,
          45.0,
          45.0,
          109.0,
          45.0,
          45.0,
          45.0,
          45.0,
          45.0,
          45.0,
          45.0,
          45.0,
          45.0,
          45.0,
          45.0,
          45.0,
          45.0,
          45.0,
          45.0,
          45.0,
          45.0,
          45.0,
          45.0,
          45.0,
          45.0,
          45.0,
          45.0,
          45.0,
          45.0,
          45.0,
          45.0,
          45.0,
          45.0,
          45.0,
          45.0,
          45.0,
          45.0,
          45.0,
          45.0,
          45.0,
          45.0,
          45.0,
          45.0,
          45.0,
          45.0,
          45.0,
          45.0,
          45.0,
          45.0,
          45.0,
          45.0,
          45.0,
          45.0,
          109.0,
          45.0,
          45.0,
          45.0,
          45.0,
          45.0,
          45.0,
          45.0,
          45.0,
          45.0,
          45.0,
          45.0,
          45.0,
          45.0,
          45.0,
          45.0,
          45.0,
          45.0,
          45.0,
          45.0,
          45.0,
          45.0,
          45.0,
          45.0,
          45.0,
          109.0,
          45.0,
          45.0,
          45.0,
          45.0,
          45.0,
          45.0,
          45.0,
          45.0,
          45.0,
          45.0,
          45.0,
          45.0,
          45.0,
          45.0,
          45.0,
          45.0,
          45.0,
          45.0,
          45.0,
          45.0,
          45.0,
          45.0,
          45.0,
          45.0,
          45.0,
          45.0,
          45.0,
          45.0,
          45.0,
          45.0,
          45.0,
          45.0,
          45.0,
          45.0,
          45.0,
          45.0,
          45.0,
          45.0,
          45.0,
          45.0,
          45.0,
          45.0,
          45.0,
          45.0,
          45.0,
          45.0,
          45.0,
          45.0,
          45.0,
          109.0,
          45.0,
          45.0,
          45.0,
          45.0,
          45.0,
          45.0,
          45.0,
          45.0,
          45.0,
          45.0,
          45.0,
          45.0,
          45.0,
          45.0,
          45.0,
          45.0,
          45.0,
          45.0,
          45.0,
          45.0,
          45.0,
          45.0,
          45.0,
          45.0,
          45.0,
          45.0,
          45.0,
          45.0,
          45.0,
          45.0,
          45.0,
          45.0,
          45.0,
          45.0,
          45.0,
          45.0,
          45.0,
          45.0,
          45.0,
          45.0,
          45.0,
          45.0,
          45.0,
          45.0,
          45.0,
          45.0,
          45.0,
          45.0,
          45.0,
          109.0,
          45.0,
          45.0,
          45.0,
          45.0,
          45.0,
          45.0,
          45.0,
          45.0,
          45.0,
          45.0,
          45.0,
          45.0,
          45.0,
          45.0,
          45.0,
          45.0,
          45.0,
          45.0,
          45.0,
          45.0,
          45.0,
          45.0,
          45.0,
          45.0,
          109.0,
          45.0,
          45.0,
          45.0,
          45.0,
          45.0,
          45.0,
          45.0,
          45.0,
          45.0,
          45.0,
          45.0,
          45.0,
          45.0,
          45.0,
          45.0,
          45.0,
          45.0,
          45.0,
          45.0,
          45.0,
          45.0,
          45.0,
          45.0,
          45.0,
          45.0,
          45.0,
          45.0,
          45.0,
          45.0,
          45.0,
          45.0,
          45.0,
          45.0,
          45.0,
          45.0,
          45.0,
          45.0,
          45.0,
          45.0,
          45.0,
          45.0,
          45.0,
          45.0,
          45.0,
          45.0,
          45.0,
          45.0,
          45.0,
          45.0,
          109.0,
          45.0,
          45.0,
          45.0,
          45.0,
          45.0,
          45.0,
          45.0,
          45.0,
          45.0,
          45.0,
          45.0,
          45.0,
          45.0,
          45.0,
          45.0,
          45.0,
          45.0,
          45.0,
          45.0,
          45.0,
          45.0,
          45.0,
          45.0,
          45.0,
          109.0,
          45.0,
          45.0,
          45.0,
          45.0,
          45.0,
          45.0,
          45.0,
          45.0,
          45.0,
          45.0,
          45.0,
          45.0,
          45.0,
          45.0,
          45.0,
          45.0,
          45.0,
          45.0,
          45.0,
          45.0,
          45.0,
          45.0,
          45.0,
          45.0,
          45.0,
          45.0,
          45.0,
          45.0,
          45.0,
          45.0,
          45.0,
          45.0,
          45.0,
          45.0,
          45.0,
          45.0,
          45.0,
          45.0,
          45.0,
          45.0,
          45.0,
          45.0,
          45.0,
          45.0,
          45.0,
          45.0,
          45.0,
          45.0,
          45.0,
          109.0,
          45.0,
          45.0,
          45.0,
          45.0,
          45.0,
          45.0,
          45.0,
          45.0,
          45.0,
          45.0,
          45.0,
          45.0,
          45.0,
          45.0,
          45.0,
          45.0,
          45.0,
          45.0,
          45.0,
          45.0,
          45.0,
          45.0,
          45.0,
          45.0,
          109.0,
          45.0,
          45.0,
          45.0,
          45.0,
          45.0,
          45.0,
          45.0,
          45.0,
          45.0,
          45.0,
          45.0,
          45.0,
          45.0,
          45.0,
          45.0,
          45.0,
          45.0,
          45.0,
          45.0,
          45.0,
          45.0,
          45.0,
          45.0,
          45.0,
          109.0,
          45.0,
          45.0,
          45.0,
          45.0,
          45.0,
          45.0,
          45.0,
          45.0,
          45.0,
          45.0,
          45.0,
          45.0,
          45.0,
          45.0,
          45.0,
          45.0,
          45.0,
          45.0,
          45.0,
          45.0,
          45.0,
          45.0,
          45.0,
          45.0,
          109.0,
          45.0,
          45.0,
          45.0,
          45.0,
          45.0,
          45.0,
          45.0,
          45.0,
          45.0,
          45.0,
          45.0,
          45.0,
          45.0,
          45.0,
          45.0,
          45.0,
          45.0,
          45.0,
          45.0,
          45.0,
          45.0,
          45.0,
          45.0,
          45.0,
          45.0,
          45.0,
          45.0,
          45.0,
          45.0,
          45.0,
          45.0,
          45.0,
          45.0,
          45.0,
          45.0,
          45.0,
          45.0,
          45.0,
          45.0,
          45.0,
          45.0,
          45.0,
          45.0,
          45.0,
          45.0,
          45.0,
          45.0,
          45.0,
          45.0,
          109.0,
          45.0,
          45.0,
          45.0,
          45.0,
          45.0,
          45.0,
          45.0,
          45.0,
          45.0,
          45.0,
          45.0,
          45.0,
          45.0,
          45.0,
          45.0,
          45.0,
          45.0,
          45.0,
          45.0,
          45.0,
          45.0,
          45.0,
          45.0,
          45.0,
          109.0,
          45.0,
          45.0,
          45.0,
          45.0,
          45.0,
          45.0,
          45.0,
          45.0,
          45.0,
          45.0,
          45.0,
          45.0,
          45.0,
          45.0,
          45.0,
          45.0,
          45.0,
          45.0,
          45.0,
          45.0,
          45.0,
          45.0,
          45.0,
          45.0,
          109.0,
          45.0,
          45.0,
          45.0,
          45.0,
          45.0,
          45.0,
          45.0,
          45.0,
          45.0,
          45.0,
          45.0,
          45.0,
          45.0,
          45.0,
          45.0,
          45.0,
          45.0,
          45.0,
          45.0,
          45.0,
          45.0,
          45.0,
          45.0,
          45.0,
          109.0,
          45.0,
          45.0,
          45.0,
          45.0,
          45.0,
          45.0,
          45.0,
          45.0,
          45.0,
          45.0,
          45.0,
          45.0,
          45.0,
          45.0,
          45.0,
          45.0,
          45.0,
          45.0,
          45.0,
          45.0,
          45.0,
          45.0,
          45.0,
          45.0,
          56.25,
          45.0,
          45.0,
          45.0,
          45.0,
          45.0,
          45.0,
          45.0,
          45.0,
          45.0,
          45.0,
          45.0,
          45.0,
          45.0,
          45.0,
          45.0,
          45.0,
          45.0,
          45.0,
          45.0,
          45.0,
          45.0,
          45.0,
          45.0,
          45.0,
          109.0,
          45.0,
          45.0,
          45.0,
          45.0,
          45.0,
          45.0,
          45.0,
          45.0,
          45.0,
          45.0,
          45.0,
          45.0,
          45.0,
          45.0,
          45.0,
          45.0,
          45.0,
          45.0,
          45.0,
          45.0,
          45.0,
          45.0,
          45.0,
          45.0,
          109.0,
          45.0,
          45.0,
          45.0,
          45.0,
          45.0,
          45.0,
          45.0,
          45.0,
          45.0,
          45.0,
          45.0,
          45.0,
          45.0,
          45.0,
          45.0,
          45.0,
          45.0,
          45.0,
          45.0,
          45.0,
          45.0,
          45.0,
          45.0,
          45.0,
          109.0,
          45.0,
          45.0,
          45.0,
          45.0,
          45.0,
          45.0,
          45.0,
          45.0,
          45.0,
          45.0,
          45.0,
          45.0,
          45.0,
          45.0,
          45.0,
          45.0,
          45.0,
          45.0,
          45.0,
          45.0,
          45.0,
          45.0,
          45.0,
          45.0,
          109.0,
          45.0,
          45.0,
          45.0,
          45.0,
          45.0,
          45.0,
          45.0,
          45.0,
          45.0,
          45.0,
          45.0,
          45.0,
          45.0,
          45.0,
          45.0,
          45.0,
          45.0,
          45.0,
          45.0,
          45.0,
          45.0,
          45.0,
          45.0,
          45.0,
          56.25,
          45.0,
          45.0,
          45.0,
          45.0,
          45.0,
          45.0,
          45.0,
          45.0,
          45.0,
          45.0,
          45.0,
          45.0,
          45.0,
          45.0,
          45.0,
          45.0,
          45.0,
          45.0,
          45.0,
          45.0,
          45.0,
          45.0,
          45.0,
          45.0,
          109.0,
          45.0,
          45.0,
          45.0,
          45.0,
          45.0,
          45.0,
          45.0,
          45.0,
          45.0,
          45.0,
          45.0,
          45.0,
          45.0,
          45.0,
          45.0,
          45.0,
          45.0,
          45.0,
          45.0,
          45.0,
          45.0,
          45.0,
          45.0,
          45.0,
          109.0,
          45.0,
          45.0,
          45.0,
          45.0,
          45.0,
          45.0,
          45.0,
          45.0,
          45.0,
          45.0,
          45.0,
          45.0,
          45.0,
          45.0,
          45.0,
          45.0,
          45.0,
          45.0,
          45.0,
          45.0,
          45.0,
          45.0,
          45.0,
          45.0,
          45.0,
          45.0,
          45.0,
          45.0,
          45.0,
          45.0,
          45.0,
          45.0,
          45.0,
          45.0,
          45.0,
          45.0,
          45.0,
          45.0,
          45.0,
          45.0,
          45.0,
          45.0,
          45.0,
          45.0,
          45.0,
          45.0,
          45.0,
          45.0,
          45.0,
          109.0,
          45.0,
          45.0,
          45.0,
          45.0,
          45.0,
          45.0,
          45.0,
          45.0,
          45.0,
          45.0,
          45.0,
          45.0,
          45.0,
          45.0,
          45.0,
          45.0,
          45.0,
          45.0,
          45.0,
          45.0,
          45.0,
          45.0,
          45.0,
          45.0,
          109.0,
          45.0,
          45.0,
          45.0,
          45.0,
          45.0,
          45.0,
          45.0,
          45.0,
          45.0,
          45.0,
          45.0,
          45.0,
          45.0,
          45.0,
          45.0,
          45.0,
          45.0,
          45.0,
          45.0,
          45.0,
          45.0,
          45.0,
          45.0,
          45.0,
          45.0,
          45.0,
          45.0,
          45.0,
          45.0,
          45.0,
          45.0,
          45.0,
          45.0,
          45.0,
          45.0,
          45.0,
          45.0,
          45.0,
          45.0,
          45.0,
          45.0,
          45.0,
          45.0,
          45.0,
          45.0,
          45.0,
          45.0,
          45.0,
          45.0,
          109.0,
          45.0,
          45.0,
          45.0,
          45.0,
          45.0,
          45.0,
          45.0,
          45.0,
          45.0,
          45.0,
          45.0,
          45.0,
          45.0,
          45.0,
          45.0,
          45.0,
          45.0,
          45.0,
          45.0,
          45.0,
          45.0,
          45.0,
          45.0,
          45.0,
          45.0,
          45.0,
          45.0,
          45.0,
          45.0,
          45.0,
          45.0,
          45.0,
          45.0,
          45.0,
          45.0,
          45.0,
          45.0,
          45.0,
          45.0,
          45.0,
          45.0,
          45.0,
          45.0,
          45.0,
          45.0,
          45.0,
          45.0,
          45.0,
          45.0,
          109.0,
          45.0,
          45.0,
          45.0,
          45.0,
          45.0,
          45.0,
          45.0,
          45.0,
          45.0,
          45.0,
          45.0,
          45.0,
          45.0,
          45.0,
          45.0,
          45.0,
          45.0,
          45.0,
          45.0,
          45.0,
          45.0,
          45.0,
          45.0,
          45.0,
          109.0,
          45.0,
          45.0,
          45.0,
          45.0,
          45.0,
          45.0,
          45.0,
          45.0,
          45.0,
          45.0,
          45.0,
          45.0,
          45.0,
          45.0,
          45.0,
          45.0,
          45.0,
          45.0,
          45.0,
          45.0,
          45.0,
          45.0,
          45.0,
          45.0,
          109.0,
          45.0,
          45.0,
          45.0,
          45.0,
          45.0,
          45.0,
          45.0,
          45.0,
          45.0,
          45.0,
          45.0,
          45.0,
          45.0,
          45.0,
          45.0,
          45.0,
          45.0,
          45.0,
          45.0,
          45.0,
          45.0,
          45.0,
          45.0,
          45.0,
          109.0,
          45.0,
          45.0,
          45.0,
          45.0,
          45.0,
          45.0,
          45.0,
          45.0,
          45.0,
          45.0,
          45.0,
          45.0,
          45.0,
          45.0,
          45.0,
          45.0,
          45.0,
          45.0,
          45.0,
          45.0,
          45.0,
          45.0,
          45.0,
          45.0,
          45.0,
          45.0,
          45.0,
          45.0,
          45.0,
          45.0,
          45.0,
          45.0,
          45.0,
          45.0,
          45.0,
          45.0,
          45.0,
          45.0,
          45.0,
          45.0,
          45.0,
          45.0,
          45.0,
          45.0,
          45.0,
          45.0,
          45.0,
          45.0,
          45.0,
          109.0,
          45.0,
          45.0,
          45.0,
          45.0,
          45.0,
          45.0,
          45.0,
          45.0,
          45.0,
          45.0,
          45.0,
          45.0,
          45.0,
          45.0,
          45.0,
          45.0,
          45.0,
          45.0,
          45.0,
          45.0,
          45.0,
          45.0,
          45.0,
          45.0,
          109.0,
          45.0,
          45.0,
          45.0,
          45.0,
          45.0,
          45.0,
          45.0,
          45.0,
          45.0,
          45.0,
          45.0,
          45.0,
          45.0,
          45.0,
          45.0,
          45.0,
          45.0,
          45.0,
          45.0,
          45.0,
          45.0,
          45.0,
          45.0,
          45.0,
          109.0,
          45.0,
          45.0,
          45.0,
          45.0,
          45.0,
          45.0,
          45.0,
          45.0,
          45.0,
          45.0,
          45.0,
          45.0,
          45.0,
          45.0,
          45.0,
          45.0,
          45.0,
          45.0,
          45.0,
          45.0,
          45.0,
          45.0,
          45.0,
          45.0,
          109.0,
          45.0,
          45.0,
          45.0,
          45.0,
          45.0,
          45.0,
          45.0,
          45.0,
          45.0,
          45.0,
          45.0,
          45.0,
          45.0,
          45.0,
          45.0,
          45.0,
          45.0,
          45.0,
          45.0,
          45.0,
          45.0,
          45.0,
          45.0,
          45.0,
          109.0,
          45.0,
          45.0,
          45.0,
          45.0,
          45.0,
          45.0,
          45.0,
          45.0,
          45.0,
          45.0,
          45.0,
          45.0,
          45.0,
          45.0,
          45.0,
          45.0,
          45.0,
          45.0,
          45.0,
          45.0,
          45.0,
          45.0,
          45.0,
          45.0,
          56.25,
          45.0,
          45.0,
          45.0,
          45.0,
          45.0,
          45.0,
          45.0,
          45.0,
          45.0,
          45.0,
          45.0,
          45.0,
          45.0,
          45.0,
          45.0,
          45.0,
          45.0,
          45.0,
          45.0,
          45.0,
          45.0,
          45.0,
          45.0,
          45.0,
          109.0,
          45.0,
          45.0,
          45.0,
          45.0,
          45.0,
          45.0,
          45.0,
          45.0,
          45.0,
          45.0,
          45.0,
          45.0,
          45.0,
          45.0,
          45.0,
          45.0,
          45.0,
          45.0,
          45.0,
          45.0,
          45.0,
          45.0,
          45.0,
          45.0,
          109.0,
          45.0,
          45.0,
          45.0,
          45.0,
          45.0,
          45.0,
          45.0,
          45.0,
          45.0,
          45.0,
          45.0,
          45.0,
          45.0,
          45.0,
          45.0,
          45.0,
          45.0,
          45.0,
          45.0,
          45.0,
          45.0,
          45.0,
          45.0,
          45.0,
          109.0,
          45.0,
          45.0,
          45.0,
          45.0,
          45.0,
          45.0,
          45.0,
          45.0,
          45.0,
          45.0,
          45.0,
          45.0,
          45.0,
          45.0,
          45.0,
          45.0,
          45.0,
          45.0,
          45.0,
          45.0,
          45.0,
          45.0,
          45.0,
          45.0,
          109.0,
          45.0,
          45.0,
          45.0,
          45.0,
          45.0,
          45.0,
          45.0,
          45.0,
          45.0,
          45.0,
          45.0,
          45.0,
          45.0,
          45.0,
          45.0,
          45.0,
          45.0,
          45.0,
          45.0,
          45.0,
          45.0,
          45.0,
          45.0,
          45.0,
          56.25,
          45.0,
          45.0,
          45.0,
          45.0,
          45.0,
          45.0,
          45.0,
          45.0,
          45.0,
          45.0,
          45.0,
          45.0,
          45.0,
          45.0,
          45.0,
          45.0,
          45.0,
          45.0,
          45.0,
          45.0,
          45.0,
          45.0,
          45.0,
          45.0,
          109.0,
          45.0,
          45.0,
          45.0,
          45.0,
          45.0,
          45.0,
          45.0,
          45.0,
          45.0,
          45.0,
          45.0,
          45.0,
          45.0,
          45.0,
          45.0,
          45.0,
          45.0,
          45.0,
          45.0,
          45.0,
          45.0,
          45.0,
          45.0,
          45.0,
          109.0,
          45.0,
          45.0,
          45.0,
          45.0,
          45.0,
          45.0,
          45.0,
          45.0,
          45.0,
          45.0,
          45.0,
          45.0,
          45.0,
          45.0,
          45.0,
          45.0,
          45.0,
          45.0,
          45.0,
          45.0,
          45.0,
          45.0,
          45.0,
          45.0,
          109.0,
          45.0,
          45.0,
          45.0,
          45.0,
          45.0,
          45.0,
          45.0,
          45.0,
          45.0,
          45.0,
          45.0,
          45.0,
          45.0,
          45.0,
          45.0,
          45.0,
          45.0,
          45.0,
          45.0,
          45.0,
          45.0,
          45.0,
          45.0,
          45.0,
          109.0,
          45.0,
          45.0,
          45.0,
          45.0,
          45.0,
          45.0,
          45.0,
          45.0,
          45.0,
          45.0,
          45.0,
          45.0,
          45.0,
          45.0,
          45.0,
          45.0,
          45.0,
          45.0,
          45.0,
          45.0,
          45.0,
          45.0,
          45.0,
          45.0,
          56.25,
          45.0,
          45.0,
          45.0,
          45.0,
          45.0,
          45.0,
          45.0,
          45.0,
          45.0,
          45.0,
          45.0,
          45.0,
          45.0,
          45.0,
          45.0,
          45.0,
          45.0,
          45.0,
          45.0,
          45.0,
          45.0,
          45.0,
          45.0,
          45.0,
          109.0,
          45.0,
          45.0,
          45.0,
          45.0,
          45.0,
          45.0,
          45.0,
          45.0,
          45.0,
          45.0,
          45.0,
          45.0,
          45.0,
          45.0,
          45.0,
          45.0,
          45.0,
          45.0,
          45.0,
          45.0,
          45.0,
          45.0,
          45.0,
          45.0,
          109.0,
          45.0,
          45.0,
          45.0,
          45.0,
          45.0,
          45.0,
          45.0,
          45.0,
          45.0,
          45.0,
          45.0,
          45.0,
          45.0,
          45.0,
          45.0,
          45.0,
          45.0,
          45.0,
          45.0,
          45.0,
          45.0,
          45.0,
          45.0,
          45.0,
          109.0,
          45.0,
          45.0,
          45.0,
          45.0,
          45.0,
          45.0,
          45.0,
          45.0,
          45.0,
          45.0,
          45.0,
          45.0,
          45.0,
          45.0,
          45.0,
          45.0,
          45.0,
          45.0,
          45.0,
          45.0,
          45.0,
          45.0,
          45.0,
          45.0,
          109.0,
          45.0,
          45.0,
          45.0,
          45.0,
          45.0,
          45.0,
          45.0,
          45.0,
          45.0,
          45.0,
          45.0,
          45.0,
          45.0,
          45.0,
          45.0,
          45.0,
          45.0,
          45.0,
          45.0,
          45.0,
          45.0,
          45.0,
          45.0,
          45.0,
          56.25,
          45.0,
          45.0,
          45.0,
          45.0,
          45.0,
          45.0,
          45.0,
          45.0,
          45.0,
          45.0,
          45.0,
          45.0,
          45.0,
          45.0,
          45.0,
          45.0,
          45.0,
          45.0,
          45.0,
          45.0,
          45.0,
          45.0,
          45.0,
          45.0,
          109.0,
          45.0,
          45.0,
          45.0,
          45.0,
          45.0,
          45.0,
          45.0,
          45.0,
          45.0,
          45.0,
          45.0,
          45.0,
          45.0,
          45.0,
          45.0,
          45.0,
          45.0,
          45.0,
          45.0,
          45.0,
          45.0,
          45.0,
          45.0,
          45.0,
          109.0,
          45.0,
          45.0,
          45.0,
          45.0,
          45.0,
          45.0,
          45.0,
          45.0,
          45.0,
          45.0,
          45.0,
          45.0,
          45.0,
          45.0,
          45.0,
          45.0,
          45.0,
          45.0,
          45.0,
          45.0,
          45.0,
          45.0,
          45.0,
          45.0,
          45.0,
          45.0,
          45.0,
          45.0,
          45.0,
          45.0,
          45.0,
          45.0,
          45.0,
          45.0,
          45.0,
          45.0,
          45.0,
          45.0,
          45.0,
          45.0,
          45.0,
          45.0,
          45.0,
          45.0,
          45.0,
          45.0,
          45.0,
          45.0,
          45.0,
          109.0,
          45.0,
          45.0,
          45.0,
          45.0,
          45.0,
          45.0,
          45.0,
          45.0,
          45.0,
          45.0,
          45.0,
          45.0,
          45.0,
          45.0,
          45.0,
          45.0,
          45.0,
          45.0,
          45.0,
          45.0,
          45.0,
          45.0,
          45.0,
          45.0,
          109.0,
          45.0,
          45.0,
          45.0,
          45.0,
          45.0,
          45.0,
          45.0,
          45.0,
          45.0,
          45.0,
          45.0,
          45.0,
          45.0,
          45.0,
          45.0,
          45.0,
          45.0,
          45.0,
          45.0,
          45.0,
          45.0,
          45.0,
          45.0,
          45.0,
          45.0,
          45.0,
          45.0,
          45.0,
          45.0,
          45.0,
          45.0,
          45.0,
          45.0,
          45.0,
          45.0,
          45.0,
          45.0,
          45.0,
          45.0,
          45.0,
          45.0,
          45.0,
          45.0,
          45.0,
          45.0,
          45.0,
          45.0,
          45.0,
          45.0,
          109.0,
          45.0,
          45.0,
          45.0,
          45.0,
          45.0,
          45.0,
          45.0,
          45.0,
          45.0,
          45.0,
          45.0,
          45.0,
          45.0,
          45.0,
          45.0,
          45.0,
          45.0,
          45.0,
          45.0,
          45.0,
          45.0,
          45.0,
          45.0,
          45.0,
          45.0,
          45.0,
          45.0,
          45.0,
          45.0,
          45.0,
          45.0,
          45.0,
          45.0,
          45.0,
          45.0,
          45.0,
          45.0,
          45.0,
          45.0,
          45.0,
          45.0,
          45.0,
          45.0,
          45.0,
          45.0,
          45.0,
          45.0,
          45.0,
          45.0,
          109.0,
          45.0,
          45.0,
          45.0,
          45.0,
          45.0,
          45.0,
          45.0,
          45.0,
          45.0,
          45.0,
          45.0,
          45.0,
          45.0,
          45.0,
          45.0,
          45.0,
          45.0,
          45.0,
          45.0,
          45.0,
          45.0,
          45.0,
          45.0,
          45.0,
          109.0,
          45.0,
          45.0,
          45.0,
          45.0,
          45.0,
          45.0,
          45.0,
          45.0,
          45.0,
          45.0,
          45.0,
          45.0,
          45.0,
          45.0,
          45.0,
          45.0,
          45.0,
          45.0,
          45.0,
          45.0,
          45.0,
          45.0,
          45.0,
          45.0,
          45.0,
          45.0,
          45.0,
          45.0,
          45.0,
          45.0,
          45.0,
          45.0,
          45.0,
          45.0,
          45.0,
          45.0,
          45.0,
          45.0,
          45.0,
          45.0,
          45.0,
          45.0,
          45.0,
          45.0,
          45.0,
          45.0,
          45.0,
          45.0,
          45.0,
          109.0,
          45.0,
          45.0,
          45.0,
          45.0,
          45.0,
          45.0,
          45.0,
          45.0,
          45.0,
          45.0,
          45.0,
          45.0,
          45.0,
          45.0,
          45.0,
          45.0,
          45.0,
          45.0,
          45.0,
          45.0,
          45.0,
          45.0,
          45.0,
          45.0,
          109.0,
          45.0,
          45.0,
          45.0,
          45.0,
          45.0,
          45.0,
          45.0,
          45.0,
          45.0,
          45.0,
          45.0,
          45.0,
          45.0,
          45.0,
          45.0,
          45.0,
          45.0,
          45.0,
          45.0,
          45.0,
          45.0,
          45.0,
          45.0,
          45.0,
          45.0,
          45.0,
          45.0,
          45.0,
          45.0,
          45.0,
          45.0,
          45.0,
          45.0,
          45.0,
          45.0,
          45.0,
          45.0,
          45.0,
          45.0,
          45.0,
          45.0,
          45.0,
          45.0,
          45.0,
          45.0,
          45.0,
          45.0,
          45.0,
          45.0,
          109.0,
          45.0,
          45.0,
          45.0,
          45.0,
          45.0,
          45.0,
          45.0,
          45.0,
          45.0,
          45.0,
          45.0,
          45.0,
          45.0,
          45.0,
          45.0,
          45.0,
          45.0,
          45.0,
          45.0,
          45.0,
          45.0,
          45.0,
          45.0,
          45.0,
          45.0,
          45.0,
          45.0,
          45.0,
          45.0,
          45.0,
          45.0,
          45.0,
          45.0,
          45.0,
          45.0,
          45.0,
          45.0,
          45.0,
          45.0,
          45.0,
          45.0,
          45.0,
          45.0,
          45.0,
          45.0,
          45.0,
          45.0,
          45.0,
          45.0,
          109.0,
          45.0,
          45.0,
          45.0,
          45.0,
          45.0,
          45.0,
          45.0,
          45.0,
          45.0,
          45.0,
          45.0,
          45.0,
          45.0,
          45.0,
          45.0,
          45.0,
          45.0,
          45.0,
          45.0,
          45.0,
          45.0,
          45.0,
          45.0,
          45.0,
          109.0,
          45.0,
          45.0,
          45.0,
          45.0,
          45.0,
          45.0,
          45.0,
          45.0,
          45.0,
          45.0,
          45.0,
          45.0,
          45.0,
          45.0,
          45.0,
          45.0,
          45.0,
          45.0,
          45.0,
          45.0,
          45.0,
          45.0,
          45.0,
          45.0,
          45.0,
          45.0,
          45.0,
          45.0,
          45.0,
          45.0,
          45.0,
          45.0,
          45.0,
          45.0,
          45.0,
          45.0,
          45.0,
          45.0,
          45.0,
          45.0,
          45.0,
          45.0,
          45.0,
          45.0,
          45.0,
          45.0,
          45.0,
          45.0,
          45.0,
          109.0,
          45.0,
          45.0,
          45.0,
          45.0,
          45.0,
          45.0,
          45.0,
          45.0,
          45.0,
          45.0,
          45.0,
          45.0,
          45.0,
          45.0,
          45.0,
          45.0,
          45.0,
          45.0,
          45.0,
          45.0,
          45.0,
          45.0,
          45.0,
          45.0,
          45.0,
          45.0,
          45.0,
          45.0,
          45.0,
          45.0,
          45.0,
          45.0,
          45.0,
          45.0,
          45.0,
          45.0,
          45.0,
          45.0,
          45.0,
          45.0,
          45.0,
          45.0,
          45.0,
          45.0,
          45.0,
          45.0,
          45.0,
          45.0,
          45.0,
          109.0,
          45.0,
          45.0,
          45.0,
          45.0,
          45.0,
          45.0,
          45.0,
          45.0,
          45.0,
          45.0,
          45.0,
          45.0,
          45.0,
          45.0,
          45.0,
          45.0,
          45.0,
          45.0,
          45.0,
          45.0,
          45.0,
          45.0,
          45.0,
          45.0,
          109.0,
          45.0,
          45.0,
          45.0,
          45.0,
          45.0,
          45.0,
          45.0,
          45.0,
          45.0,
          45.0,
          45.0,
          45.0,
          45.0,
          45.0,
          45.0,
          45.0,
          45.0,
          45.0,
          45.0,
          45.0,
          45.0,
          45.0,
          45.0,
          45.0,
          45.0,
          45.0,
          45.0,
          45.0,
          45.0,
          45.0,
          45.0,
          45.0,
          45.0,
          45.0,
          45.0,
          45.0,
          45.0,
          45.0,
          45.0,
          45.0,
          45.0,
          45.0,
          45.0,
          45.0,
          45.0,
          45.0,
          45.0,
          45.0,
          45.0,
          109.0,
          45.0,
          45.0,
          45.0,
          45.0,
          45.0,
          45.0,
          45.0,
          45.0,
          45.0,
          45.0,
          45.0,
          45.0,
          45.0,
          45.0,
          45.0,
          45.0,
          45.0,
          45.0,
          45.0,
          45.0,
          45.0,
          45.0,
          45.0,
          45.0,
          109.0,
          45.0,
          45.0,
          45.0,
          45.0,
          45.0,
          45.0,
          45.0,
          45.0,
          45.0,
          45.0,
          45.0,
          45.0,
          45.0,
          45.0,
          45.0,
          45.0,
          45.0,
          45.0,
          45.0,
          45.0,
          45.0,
          45.0,
          45.0,
          45.0,
          45.0,
          45.0,
          45.0,
          45.0,
          45.0,
          45.0,
          45.0,
          45.0,
          45.0,
          45.0,
          45.0,
          45.0,
          45.0,
          45.0,
          45.0,
          45.0,
          45.0,
          45.0,
          45.0,
          45.0,
          45.0,
          45.0,
          45.0,
          45.0,
          45.0,
          109.0,
          45.0,
          45.0,
          45.0,
          45.0,
          45.0,
          45.0,
          45.0,
          45.0,
          45.0,
          45.0,
          45.0,
          45.0,
          45.0,
          45.0,
          45.0,
          45.0,
          45.0,
          45.0,
          45.0,
          45.0,
          45.0,
          45.0,
          45.0,
          45.0,
          45.0,
          45.0,
          45.0,
          45.0,
          45.0,
          45.0,
          45.0,
          45.0,
          45.0,
          45.0,
          45.0,
          45.0,
          45.0,
          45.0,
          45.0,
          45.0,
          45.0,
          45.0,
          45.0,
          45.0,
          45.0,
          45.0,
          45.0,
          45.0,
          45.0,
          109.0,
          45.0,
          45.0,
          45.0,
          45.0,
          45.0,
          45.0,
          45.0,
          45.0,
          45.0,
          45.0,
          45.0,
          45.0,
          45.0,
          45.0,
          45.0,
          45.0,
          45.0,
          45.0,
          45.0,
          45.0,
          45.0,
          45.0,
          45.0,
          45.0,
          109.0,
          45.0,
          45.0,
          45.0,
          45.0,
          45.0,
          45.0,
          45.0,
          45.0,
          45.0,
          45.0,
          45.0,
          45.0,
          45.0,
          45.0,
          45.0,
          45.0,
          45.0,
          45.0,
          45.0,
          45.0,
          45.0,
          45.0,
          45.0,
          45.0,
          45.0,
          45.0,
          45.0,
          45.0,
          45.0,
          45.0,
          45.0,
          45.0,
          45.0,
          45.0,
          45.0,
          45.0,
          45.0,
          45.0,
          45.0,
          45.0,
          45.0,
          45.0,
          45.0,
          45.0,
          45.0,
          45.0,
          45.0,
          45.0,
          45.0,
          109.0,
          45.0,
          45.0,
          45.0,
          45.0,
          45.0,
          45.0,
          45.0,
          45.0,
          45.0,
          45.0,
          45.0,
          45.0,
          45.0,
          45.0,
          45.0,
          45.0,
          45.0,
          45.0,
          45.0,
          45.0,
          45.0,
          45.0,
          45.0,
          45.0,
          109.0,
          45.0,
          45.0,
          45.0,
          45.0,
          45.0,
          45.0,
          45.0,
          45.0,
          45.0,
          45.0,
          45.0,
          45.0,
          45.0,
          45.0,
          45.0,
          45.0,
          45.0,
          45.0,
          45.0,
          45.0,
          45.0,
          45.0,
          45.0,
          45.0,
          45.0,
          45.0,
          45.0,
          45.0,
          45.0,
          45.0,
          45.0,
          45.0,
          45.0,
          45.0,
          45.0,
          45.0,
          45.0,
          45.0,
          45.0,
          45.0,
          45.0,
          45.0,
          45.0,
          45.0,
          45.0,
          45.0,
          45.0,
          45.0,
          45.0,
          109.0,
          45.0,
          45.0,
          45.0,
          45.0,
          45.0,
          45.0,
          45.0,
          45.0,
          45.0,
          45.0,
          45.0,
          45.0,
          45.0,
          45.0,
          45.0,
          45.0,
          45.0,
          45.0,
          45.0,
          45.0,
          45.0,
          45.0,
          45.0,
          45.0,
          45.0,
          45.0,
          45.0,
          45.0,
          45.0,
          45.0,
          45.0,
          45.0,
          45.0,
          45.0,
          45.0,
          45.0,
          45.0,
          45.0,
          45.0,
          45.0,
          45.0,
          45.0,
          45.0,
          45.0,
          45.0,
          45.0,
          45.0,
          45.0,
          45.0,
          109.0,
          45.0,
          45.0,
          45.0,
          45.0,
          45.0,
          45.0,
          45.0,
          45.0,
          45.0,
          45.0,
          45.0,
          45.0,
          45.0,
          45.0,
          45.0,
          45.0,
          45.0,
          45.0,
          45.0,
          45.0,
          45.0,
          45.0,
          45.0,
          45.0,
          109.0,
          45.0,
          45.0,
          45.0,
          45.0,
          45.0,
          45.0,
          45.0,
          45.0,
          45.0,
          45.0,
          45.0,
          45.0,
          45.0,
          45.0,
          45.0,
          45.0,
          45.0,
          45.0,
          45.0,
          45.0,
          45.0,
          45.0,
          45.0,
          45.0,
          45.0,
          45.0,
          45.0,
          45.0,
          45.0,
          45.0,
          45.0,
          45.0,
          45.0,
          45.0,
          45.0,
          45.0,
          45.0,
          45.0,
          45.0,
          45.0,
          45.0,
          45.0,
          45.0,
          45.0,
          45.0,
          45.0,
          45.0,
          45.0,
          45.0,
          109.0,
          45.0,
          45.0,
          45.0,
          45.0,
          45.0,
          45.0,
          45.0,
          45.0,
          45.0,
          45.0,
          45.0,
          45.0,
          45.0,
          45.0,
          45.0,
          45.0,
          45.0,
          45.0,
          45.0,
          45.0,
          45.0,
          45.0,
          45.0,
          45.0,
          45.0,
          45.0,
          45.0,
          45.0,
          45.0,
          45.0,
          45.0,
          45.0,
          45.0,
          45.0,
          45.0,
          45.0,
          45.0,
          45.0,
          45.0,
          45.0,
          45.0,
          45.0,
          45.0,
          45.0,
          45.0,
          45.0,
          45.0,
          45.0,
          45.0,
          63.869,
          45.0,
          45.0,
          45.0,
          45.0,
          45.0,
          45.0,
          45.0,
          45.0,
          45.0,
          45.0,
          45.0,
          45.0,
          45.0,
          45.0,
          45.0,
          45.0,
          45.0,
          45.0,
          45.0,
          45.0,
          45.0,
          45.0,
          45.0,
          45.0,
          74.434,
          45.0,
          45.0,
          45.0,
          45.0,
          45.0,
          45.0,
          45.0,
          45.0,
          45.0,
          45.0,
          45.0,
          45.0,
          45.0,
          45.0,
          45.0,
          45.0,
          45.0,
          45.0,
          45.0,
          45.0,
          45.0,
          45.0,
          45.0,
          45.0,
          45.0,
          45.0,
          45.0,
          45.0,
          45.0,
          45.0,
          45.0,
          45.0,
          45.0,
          45.0,
          45.0,
          45.0,
          45.0,
          45.0,
          45.0,
          45.0,
          45.0,
          45.0,
          45.0,
          45.0,
          45.0,
          45.0,
          45.0,
          45.0,
          45.0,
          81.068,
          45.0,
          45.0,
          45.0,
          45.0,
          45.0,
          45.0,
          45.0,
          45.0,
          45.0,
          45.0,
          45.0,
          45.0,
          45.0,
          45.0,
          45.0,
          45.0,
          45.0,
          45.0,
          45.0,
          45.0,
          45.0,
          45.0,
          45.0,
          45.0,
          76.494,
          45.0,
          45.0,
          45.0,
          45.0,
          45.0,
          45.0,
          45.0,
          45.0,
          45.0,
          45.0,
          45.0,
          45.0,
          45.0,
          45.0,
          45.0,
          45.0,
          45.0,
          45.0,
          45.0,
          45.0,
          45.0,
          45.0,
          45.0,
          45.0,
          45.0,
          45.0,
          45.0,
          45.0,
          45.0,
          45.0,
          45.0,
          45.0,
          45.0,
          45.0,
          45.0,
          45.0,
          45.0,
          45.0,
          45.0,
          45.0,
          45.0,
          45.0,
          45.0,
          45.0,
          45.0,
          45.0,
          45.0,
          45.0,
          45.0,
          101.569,
          45.0,
          45.0,
          45.0,
          45.0,
          45.0,
          45.0,
          45.0,
          45.0,
          45.0,
          45.0,
          45.0,
          45.0,
          45.0,
          45.0,
          45.0,
          45.0,
          45.0,
          45.0,
          45.0,
          45.0,
          45.0,
          45.0,
          45.0,
          45.0,
          45.0,
          45.0,
          45.0,
          45.0,
          45.0,
          45.0,
          45.0,
          45.0,
          45.0,
          45.0,
          45.0,
          45.0,
          45.0,
          45.0,
          45.0,
          45.0,
          45.0,
          45.0,
          45.0,
          45.0,
          45.0,
          45.0,
          45.0,
          45.0,
          45.0,
          109.0,
          45.0,
          45.0,
          45.0,
          45.0,
          45.0,
          45.0,
          45.0,
          45.0,
          45.0,
          45.0,
          45.0,
          45.0,
          45.0,
          45.0,
          45.0,
          45.0,
          45.0,
          45.0,
          45.0,
          45.0,
          45.0,
          45.0,
          45.0,
          45.0,
          109.0,
          45.0,
          45.0,
          45.0,
          45.0,
          45.0,
          45.0,
          45.0,
          45.0,
          45.0,
          45.0,
          45.0,
          45.0,
          45.0,
          45.0,
          45.0,
          45.0,
          45.0,
          45.0,
          45.0,
          45.0,
          45.0,
          45.0,
          45.0,
          45.0,
          45.0,
          45.0,
          45.0,
          45.0,
          45.0,
          45.0,
          45.0,
          45.0,
          45.0,
          45.0,
          45.0,
          45.0,
          45.0,
          45.0,
          45.0,
          45.0,
          45.0,
          45.0,
          45.0,
          45.0,
          45.0,
          45.0,
          45.0,
          45.0,
          45.0,
          77.807,
          45.0,
          45.0,
          45.0,
          45.0,
          45.0,
          45.0,
          45.0,
          45.0,
          45.0,
          45.0,
          45.0,
          45.0,
          45.0,
          45.0,
          45.0,
          45.0,
          45.0,
          45.0,
          45.0,
          45.0,
          45.0,
          45.0,
          45.0,
          45.0,
          55.917,
          41.254,
          45.0,
          45.0,
          45.0,
          45.0,
          45.0,
          45.0,
          45.0,
          45.0,
          45.0,
          45.0,
          45.0,
          45.0,
          45.0,
          45.0,
          45.0,
          45.0,
          45.0,
          45.0,
          45.0,
          45.0,
          45.0,
          45.0,
          45.0,
          45.0,
          32.465,
          45.0,
          45.0,
          45.0,
          45.0,
          45.0,
          45.0,
          45.0,
          45.0,
          45.0,
          45.0,
          45.0,
          45.0,
          45.0,
          45.0,
          45.0,
          45.0,
          45.0,
          45.0,
          45.0,
          45.0,
          45.0,
          45.0,
          45.0,
          75.371,
          45.0,
          45.0,
          45.0,
          45.0,
          45.0,
          45.0,
          45.0,
          45.0,
          45.0,
          45.0,
          45.0,
          45.0,
          45.0,
          45.0,
          45.0,
          45.0,
          45.0,
          45.0,
          45.0,
          45.0,
          45.0,
          45.0,
          45.0,
          45.0,
          45.0,
          45.0,
          45.0,
          45.0,
          45.0,
          45.0,
          45.0,
          45.0,
          45.0,
          45.0,
          45.0,
          45.0,
          45.0,
          45.0,
          45.0,
          45.0,
          45.0,
          45.0,
          45.0,
          45.0,
          45.0,
          45.0,
          45.0,
          45.0,
          45.0,
          104.916,
          45.0,
          45.0,
          45.0,
          45.0,
          45.0,
          45.0,
          45.0,
          45.0,
          45.0,
          45.0,
          45.0,
          45.0,
          45.0,
          45.0,
          45.0,
          45.0,
          45.0,
          45.0,
          45.0,
          45.0,
          45.0,
          45.0,
          45.0,
          45.0,
          97.987,
          45.0,
          45.0,
          45.0,
          45.0,
          45.0,
          45.0,
          45.0,
          45.0,
          45.0,
          45.0,
          45.0,
          45.0,
          45.0,
          45.0,
          45.0,
          45.0,
          45.0,
          45.0,
          45.0,
          45.0,
          45.0,
          45.0,
          45.0,
          45.0,
          45.0,
          45.0,
          45.0,
          45.0,
          45.0,
          45.0,
          45.0,
          45.0,
          45.0,
          45.0,
          45.0,
          45.0,
          45.0,
          45.0,
          45.0,
          45.0,
          45.0,
          45.0,
          45.0,
          45.0,
          45.0,
          45.0,
          45.0,
          45.0,
          45.0,
          99.684,
          45.0,
          45.0,
          45.0,
          45.0,
          45.0,
          45.0,
          45.0,
          45.0,
          45.0,
          45.0,
          45.0,
          45.0,
          45.0,
          45.0,
          45.0,
          45.0,
          45.0,
          45.0,
          45.0,
          45.0,
          45.0,
          45.0,
          45.0,
          45.0,
          45.0,
          45.0,
          45.0,
          45.0,
          45.0,
          45.0,
          45.0,
          45.0,
          45.0,
          45.0,
          45.0,
          45.0,
          45.0,
          45.0,
          45.0,
          45.0,
          45.0,
          45.0,
          45.0,
          45.0,
          45.0,
          45.0,
          45.0,
          45.0,
          45.0,
          109.0,
          45.0,
          45.0,
          45.0,
          45.0,
          45.0,
          45.0,
          45.0,
          45.0,
          45.0,
          45.0,
          45.0,
          45.0,
          45.0,
          45.0,
          45.0,
          45.0,
          45.0,
          45.0,
          45.0,
          45.0,
          45.0,
          45.0,
          45.0,
          45.0,
          103.763,
          45.0,
          45.0,
          45.0,
          45.0,
          45.0,
          45.0,
          45.0,
          45.0,
          45.0,
          45.0,
          45.0,
          45.0,
          45.0,
          45.0,
          45.0,
          45.0,
          45.0,
          45.0,
          45.0,
          45.0,
          45.0,
          45.0,
          45.0,
          45.0,
          45.0,
          45.0,
          45.0,
          45.0,
          45.0,
          45.0,
          45.0,
          45.0,
          45.0,
          45.0,
          45.0,
          45.0,
          45.0,
          45.0,
          45.0,
          45.0,
          45.0,
          45.0,
          45.0,
          45.0,
          45.0,
          45.0,
          45.0,
          45.0,
          45.0,
          109.0,
          45.0,
          45.0,
          45.0,
          45.0,
          45.0,
          45.0,
          45.0,
          45.0,
          45.0,
          45.0,
          45.0,
          45.0,
          45.0,
          45.0,
          45.0,
          45.0,
          45.0,
          45.0,
          45.0,
          45.0,
          45.0,
          45.0,
          45.0,
          45.0,
          109.0,
          45.0,
          45.0,
          45.0,
          45.0,
          45.0,
          45.0,
          45.0,
          45.0,
          45.0,
          45.0,
          45.0,
          45.0,
          45.0,
          45.0,
          45.0,
          45.0,
          45.0,
          45.0,
          45.0,
          45.0,
          45.0,
          45.0,
          45.0,
          45.0,
          45.0,
          45.0,
          45.0,
          45.0,
          45.0,
          45.0,
          45.0,
          45.0,
          45.0,
          45.0,
          45.0,
          45.0,
          45.0,
          45.0,
          45.0,
          45.0,
          45.0,
          45.0,
          45.0,
          45.0,
          45.0,
          45.0,
          45.0,
          45.0,
          45.0,
          75.525,
          45.0,
          45.0,
          45.0,
          45.0,
          45.0,
          45.0,
          45.0,
          45.0,
          45.0,
          45.0,
          45.0,
          45.0,
          45.0,
          45.0,
          45.0,
          45.0,
          45.0,
          45.0,
          45.0,
          45.0,
          45.0,
          45.0,
          45.0,
          45.0,
          45.0,
          45.0,
          45.0,
          45.0,
          45.0,
          45.0,
          45.0,
          45.0,
          45.0,
          45.0,
          45.0,
          45.0,
          45.0,
          45.0,
          45.0,
          45.0,
          45.0,
          45.0,
          45.0,
          45.0,
          45.0,
          45.0,
          45.0,
          45.0,
          45.0,
          85.977,
          45.0,
          45.0,
          45.0,
          45.0,
          45.0,
          45.0,
          45.0,
          45.0,
          45.0,
          45.0,
          45.0,
          45.0,
          45.0,
          45.0,
          45.0,
          45.0,
          45.0,
          45.0,
          45.0,
          45.0,
          45.0,
          45.0,
          45.0,
          45.0,
          84.751,
          45.0,
          45.0,
          45.0,
          45.0,
          45.0,
          45.0,
          45.0,
          45.0,
          45.0,
          45.0,
          45.0,
          45.0,
          45.0,
          45.0,
          45.0,
          45.0,
          45.0,
          45.0,
          45.0,
          45.0,
          45.0,
          45.0,
          45.0,
          45.0,
          45.0,
          45.0,
          45.0,
          45.0,
          45.0,
          45.0,
          45.0,
          45.0,
          45.0,
          45.0,
          45.0,
          45.0,
          45.0,
          45.0,
          45.0,
          45.0,
          45.0,
          45.0,
          45.0,
          45.0,
          45.0,
          45.0,
          45.0,
          45.0,
          45.0,
          94.051,
          45.0,
          45.0,
          45.0,
          45.0,
          45.0,
          45.0,
          45.0,
          45.0,
          45.0,
          45.0,
          45.0,
          45.0,
          45.0,
          45.0,
          45.0,
          45.0,
          45.0,
          45.0,
          45.0,
          45.0,
          45.0,
          45.0,
          45.0,
          45.0,
          87.943,
          45.0,
          45.0,
          45.0,
          45.0,
          45.0,
          45.0,
          45.0,
          45.0,
          45.0,
          45.0,
          45.0,
          45.0,
          45.0,
          45.0,
          45.0,
          45.0,
          45.0,
          45.0,
          45.0,
          45.0,
          45.0,
          45.0,
          45.0,
          45.0,
          45.0,
          45.0,
          45.0,
          45.0,
          45.0,
          45.0,
          45.0,
          45.0,
          45.0,
          45.0,
          45.0,
          45.0,
          45.0,
          45.0,
          45.0,
          45.0,
          45.0,
          45.0,
          45.0,
          45.0,
          45.0,
          45.0,
          45.0,
          45.0,
          45.0,
          97.071,
          45.0,
          45.0,
          45.0,
          45.0,
          45.0,
          45.0,
          45.0,
          45.0,
          45.0,
          45.0,
          45.0,
          45.0,
          45.0,
          45.0,
          45.0,
          45.0,
          45.0,
          45.0,
          45.0,
          45.0,
          45.0,
          45.0,
          45.0,
          45.0,
          45.0,
          45.0,
          45.0,
          45.0,
          45.0,
          45.0,
          45.0,
          45.0,
          45.0,
          45.0,
          45.0,
          45.0,
          45.0,
          45.0,
          45.0,
          45.0,
          45.0,
          45.0,
          45.0,
          45.0,
          45.0,
          45.0,
          45.0,
          45.0,
          45.0,
          98.857,
          45.0,
          45.0,
          45.0,
          45.0,
          45.0,
          45.0,
          45.0,
          45.0,
          45.0,
          45.0,
          45.0,
          45.0,
          45.0,
          45.0,
          45.0,
          45.0,
          45.0,
          45.0,
          45.0,
          45.0,
          45.0,
          45.0,
          45.0,
          45.0,
          94.742,
          45.0,
          45.0,
          45.0,
          45.0,
          45.0,
          45.0,
          45.0,
          45.0,
          45.0,
          45.0,
          45.0,
          45.0,
          45.0,
          45.0,
          45.0,
          45.0,
          45.0,
          45.0,
          45.0,
          45.0,
          45.0,
          45.0,
          45.0,
          45.0,
          45.0,
          45.0,
          45.0,
          45.0,
          45.0,
          45.0,
          45.0,
          45.0,
          45.0,
          45.0,
          45.0,
          45.0,
          45.0,
          45.0,
          45.0,
          45.0,
          45.0,
          45.0,
          45.0,
          45.0,
          45.0,
          45.0,
          45.0,
          45.0,
          45.0,
          92.618,
          45.0,
          45.0,
          45.0,
          45.0,
          45.0,
          45.0,
          45.0,
          45.0,
          45.0,
          45.0,
          45.0,
          45.0,
          45.0,
          45.0,
          45.0,
          45.0,
          45.0,
          45.0,
          45.0,
          45.0,
          45.0,
          45.0,
          45.0,
          45.0,
          45.0,
          45.0,
          45.0,
          45.0,
          45.0,
          45.0,
          45.0,
          45.0,
          45.0,
          45.0,
          45.0,
          45.0,
          45.0,
          45.0,
          45.0,
          45.0,
          45.0,
          45.0,
          45.0,
          45.0,
          45.0,
          45.0,
          45.0,
          45.0,
          45.0,
          90.427,
          45.0,
          45.0,
          45.0,
          45.0,
          45.0,
          45.0,
          45.0,
          45.0,
          45.0,
          45.0,
          45.0,
          45.0,
          45.0,
          45.0,
          45.0,
          45.0,
          45.0,
          45.0,
          45.0,
          45.0,
          45.0,
          45.0,
          45.0,
          45.0,
          97.359,
          45.0,
          45.0,
          45.0,
          45.0,
          45.0,
          45.0,
          45.0,
          45.0,
          45.0,
          45.0,
          45.0,
          45.0,
          45.0,
          45.0,
          45.0,
          45.0,
          45.0,
          45.0,
          45.0,
          45.0,
          45.0,
          45.0,
          45.0,
          45.0,
          45.0,
          45.0,
          45.0,
          45.0,
          45.0,
          45.0,
          45.0,
          45.0,
          45.0,
          45.0,
          45.0,
          45.0,
          45.0,
          45.0,
          45.0,
          45.0,
          45.0,
          45.0,
          45.0,
          45.0,
          45.0,
          45.0,
          45.0,
          45.0,
          45.0,
          89.503,
          45.0,
          45.0,
          45.0,
          45.0,
          45.0,
          45.0,
          45.0,
          45.0,
          45.0,
          45.0,
          45.0,
          45.0,
          45.0,
          45.0,
          45.0,
          45.0,
          45.0,
          45.0,
          45.0,
          45.0,
          45.0,
          45.0,
          45.0,
          45.0,
          93.719,
          45.0,
          45.0,
          45.0,
          45.0,
          45.0,
          45.0,
          45.0,
          45.0,
          45.0,
          45.0,
          45.0,
          45.0,
          45.0,
          45.0,
          45.0,
          45.0,
          45.0,
          45.0,
          45.0,
          45.0,
          45.0,
          45.0,
          45.0,
          45.0,
          45.0,
          45.0,
          45.0,
          45.0,
          45.0,
          45.0,
          45.0,
          45.0,
          45.0,
          45.0,
          45.0,
          45.0,
          45.0,
          45.0,
          45.0,
          45.0,
          45.0,
          45.0,
          45.0,
          45.0,
          45.0,
          45.0,
          45.0,
          45.0,
          45.0,
          89.46,
          45.0,
          45.0,
          45.0,
          45.0,
          45.0,
          45.0,
          45.0,
          45.0,
          45.0,
          45.0,
          45.0,
          45.0,
          45.0,
          45.0,
          45.0,
          45.0,
          45.0,
          45.0,
          45.0,
          45.0,
          45.0,
          45.0,
          45.0,
          45.0,
          45.0,
          45.0,
          45.0,
          45.0,
          45.0,
          45.0,
          45.0,
          45.0,
          45.0,
          45.0,
          45.0,
          45.0,
          45.0,
          45.0,
          45.0,
          45.0,
          45.0,
          45.0,
          45.0,
          45.0,
          45.0,
          45.0,
          45.0,
          45.0,
          45.0,
          78.007,
          45.0,
          45.0,
          45.0,
          45.0,
          45.0,
          45.0,
          45.0,
          45.0,
          45.0,
          45.0,
          45.0,
          45.0,
          45.0,
          45.0,
          45.0,
          45.0,
          45.0,
          45.0,
          45.0,
          45.0,
          45.0,
          45.0,
          45.0,
          45.0,
          58.388,
          45.0,
          45.0,
          45.0,
          45.0,
          45.0,
          45.0,
          45.0,
          45.0,
          45.0,
          45.0,
          45.0,
          45.0,
          45.0,
          45.0,
          45.0,
          45.0,
          45.0,
          45.0,
          45.0,
          45.0,
          45.0,
          45.0,
          45.0,
          45.0,
          45.0,
          45.0,
          45.0,
          45.0,
          45.0,
          45.0,
          45.0,
          45.0,
          45.0,
          45.0,
          45.0,
          45.0,
          45.0,
          45.0,
          45.0,
          45.0,
          45.0,
          45.0,
          45.0,
          45.0,
          45.0,
          45.0,
          45.0,
          45.0,
          45.0,
          67.988,
          45.0,
          45.0,
          45.0,
          45.0,
          45.0,
          45.0,
          45.0,
          45.0,
          45.0,
          45.0,
          45.0,
          45.0,
          45.0,
          45.0,
          45.0,
          45.0,
          45.0,
          45.0,
          45.0,
          45.0,
          45.0,
          45.0,
          45.0,
          45.0,
          67.773,
          45.0,
          45.0,
          45.0,
          45.0,
          45.0,
          45.0,
          45.0,
          45.0,
          45.0,
          45.0,
          45.0,
          45.0,
          45.0,
          45.0,
          45.0,
          45.0,
          45.0,
          45.0,
          45.0,
          45.0,
          45.0,
          45.0,
          45.0,
          45.0,
          45.0,
          45.0,
          45.0,
          45.0,
          45.0,
          45.0,
          45.0,
          45.0,
          45.0,
          45.0,
          45.0,
          45.0,
          45.0,
          45.0,
          45.0,
          45.0,
          45.0,
          45.0,
          45.0,
          45.0,
          45.0,
          45.0,
          45.0,
          45.0,
          45.0,
          73.264,
          45.0,
          45.0,
          45.0,
          45.0,
          45.0,
          45.0,
          45.0,
          45.0,
          45.0,
          45.0,
          45.0,
          45.0,
          45.0,
          45.0,
          45.0,
          45.0,
          45.0,
          45.0,
          45.0,
          45.0,
          45.0,
          45.0,
          45.0,
          45.0,
          45.0,
          45.0,
          45.0,
          45.0,
          45.0,
          45.0,
          45.0,
          45.0,
          45.0,
          45.0,
          45.0,
          45.0,
          45.0,
          45.0,
          45.0,
          45.0,
          45.0,
          45.0,
          45.0,
          45.0,
          45.0,
          45.0,
          45.0,
          45.0,
          45.0,
          74.668,
          45.0,
          45.0,
          45.0,
          45.0,
          45.0,
          45.0,
          45.0,
          45.0,
          45.0,
          45.0,
          45.0,
          45.0,
          45.0,
          45.0,
          45.0,
          45.0,
          45.0,
          45.0,
          45.0,
          45.0,
          45.0,
          45.0,
          45.0,
          45.0,
          65.649,
          45.0,
          45.0,
          45.0,
          45.0,
          45.0,
          45.0,
          45.0,
          45.0,
          45.0,
          45.0,
          45.0,
          45.0,
          45.0,
          45.0,
          45.0,
          45.0,
          45.0,
          45.0,
          45.0,
          45.0,
          45.0,
          45.0,
          45.0,
          45.0,
          45.0,
          45.0,
          45.0,
          45.0,
          45.0,
          45.0,
          45.0,
          45.0,
          45.0,
          45.0,
          45.0,
          45.0,
          45.0,
          45.0,
          45.0,
          45.0,
          45.0,
          45.0,
          45.0,
          45.0,
          45.0,
          45.0,
          45.0,
          45.0,
          45.0,
          68.246,
          45.0,
          45.0,
          45.0,
          45.0,
          45.0,
          45.0,
          45.0,
          45.0,
          45.0,
          45.0,
          45.0,
          45.0,
          45.0,
          45.0,
          45.0,
          45.0,
          45.0,
          45.0,
          45.0,
          45.0,
          45.0,
          45.0,
          45.0,
          45.0,
          45.0,
          45.0,
          45.0,
          45.0,
          45.0,
          45.0,
          45.0,
          45.0,
          45.0,
          45.0,
          45.0,
          45.0,
          45.0,
          45.0,
          45.0,
          45.0,
          45.0,
          45.0,
          45.0,
          45.0,
          45.0,
          45.0,
          45.0,
          45.0,
          45.0,
          77.789,
          45.0,
          45.0,
          45.0,
          45.0,
          45.0,
          45.0,
          45.0,
          45.0,
          45.0,
          45.0,
          45.0,
          45.0,
          45.0,
          45.0,
          45.0,
          45.0,
          45.0,
          45.0,
          45.0,
          45.0,
          45.0,
          45.0,
          45.0,
          45.0,
          85.692,
          45.0,
          45.0,
          45.0,
          45.0,
          45.0,
          45.0,
          45.0,
          45.0,
          45.0,
          45.0,
          45.0,
          45.0,
          45.0,
          45.0,
          45.0,
          45.0,
          45.0,
          45.0,
          45.0,
          45.0,
          45.0,
          45.0,
          45.0,
          45.0,
          109.0,
          45.0,
          45.0,
          45.0,
          45.0,
          45.0,
          45.0,
          45.0,
          45.0,
          45.0,
          45.0,
          45.0,
          45.0,
          45.0,
          45.0,
          45.0,
          45.0,
          45.0,
          45.0,
          45.0,
          45.0,
          45.0,
          45.0,
          45.0,
          45.0,
          109.0,
          45.0,
          45.0,
          45.0,
          45.0,
          45.0,
          45.0,
          45.0,
          45.0,
          45.0,
          45.0,
          45.0,
          45.0,
          45.0,
          45.0,
          45.0,
          45.0,
          45.0,
          45.0,
          45.0,
          45.0,
          45.0,
          45.0,
          45.0,
          45.0,
          109.0,
          45.0,
          45.0,
          45.0,
          45.0,
          45.0,
          45.0,
          45.0,
          45.0,
          45.0,
          45.0,
          45.0,
          45.0,
          45.0,
          45.0,
          45.0,
          45.0,
          45.0,
          45.0,
          45.0,
          45.0,
          45.0,
          45.0,
          45.0,
          45.0,
          45.0,
          45.0,
          45.0,
          45.0,
          45.0,
          45.0,
          45.0,
          45.0,
          45.0,
          45.0,
          45.0,
          45.0,
          45.0,
          45.0,
          45.0,
          45.0,
          45.0,
          45.0,
          45.0,
          45.0,
          45.0,
          45.0,
          45.0,
          45.0,
          45.0,
          109.0,
          45.0,
          45.0,
          45.0,
          45.0,
          45.0,
          45.0,
          45.0,
          45.0,
          45.0,
          45.0,
          45.0,
          45.0,
          45.0,
          45.0,
          45.0,
          45.0,
          45.0,
          45.0,
          45.0,
          45.0,
          45.0,
          45.0,
          45.0,
          45.0,
          45.0,
          45.0,
          45.0,
          45.0,
          45.0,
          45.0,
          45.0,
          45.0,
          45.0,
          45.0,
          45.0,
          45.0,
          45.0,
          45.0,
          45.0,
          45.0,
          45.0,
          45.0,
          45.0,
          45.0,
          45.0,
          45.0,
          45.0,
          45.0,
          45.0,
          84.212,
          45.0,
          45.0,
          45.0,
          45.0,
          45.0,
          45.0,
          45.0,
          45.0,
          45.0,
          45.0,
          45.0,
          45.0,
          45.0,
          45.0,
          45.0,
          45.0,
          45.0,
          45.0,
          45.0,
          45.0,
          45.0,
          45.0,
          45.0,
          45.0,
          85.268,
          45.0,
          45.0,
          45.0,
          45.0,
          45.0,
          45.0,
          45.0,
          45.0,
          45.0,
          45.0,
          45.0,
          45.0,
          45.0,
          45.0,
          45.0,
          45.0,
          45.0,
          45.0,
          45.0,
          45.0,
          45.0,
          45.0,
          45.0,
          45.0,
          45.0,
          45.0,
          45.0,
          45.0,
          45.0,
          45.0,
          45.0,
          45.0,
          45.0,
          45.0,
          45.0,
          45.0,
          45.0,
          45.0,
          45.0,
          45.0,
          45.0,
          45.0,
          45.0,
          45.0,
          45.0,
          45.0,
          45.0,
          45.0,
          45.0,
          56.116,
          45.0,
          45.0,
          45.0,
          45.0,
          45.0,
          45.0,
          45.0,
          45.0,
          45.0,
          45.0,
          45.0,
          45.0,
          45.0,
          45.0,
          45.0,
          45.0,
          45.0,
          45.0,
          45.0,
          45.0,
          45.0,
          45.0,
          45.0,
          45.0,
          54.71,
          45.0,
          45.0,
          45.0,
          45.0,
          45.0,
          45.0,
          45.0,
          45.0,
          45.0,
          45.0,
          45.0,
          45.0,
          45.0,
          45.0,
          45.0,
          45.0,
          45.0,
          45.0,
          45.0,
          45.0,
          45.0,
          45.0,
          45.0,
          45.0,
          45.0,
          45.0,
          45.0,
          45.0,
          45.0,
          45.0,
          45.0,
          45.0,
          45.0,
          45.0,
          45.0,
          45.0,
          45.0,
          45.0,
          45.0,
          45.0,
          45.0,
          45.0,
          45.0,
          45.0,
          45.0,
          45.0,
          45.0,
          45.0,
          45.0,
          59.401,
          45.0,
          45.0,
          45.0,
          45.0,
          45.0,
          45.0,
          45.0,
          45.0,
          45.0,
          45.0,
          45.0,
          45.0,
          45.0,
          45.0,
          45.0,
          45.0,
          45.0,
          45.0,
          45.0,
          45.0,
          45.0,
          45.0,
          45.0,
          45.0,
          45.0,
          45.0,
          45.0,
          45.0,
          45.0,
          45.0,
          45.0,
          45.0,
          45.0,
          45.0,
          45.0,
          45.0,
          45.0,
          45.0,
          45.0,
          45.0,
          45.0,
          45.0,
          45.0,
          45.0,
          45.0,
          45.0,
          45.0,
          45.0,
          45.0,
          53.9,
          45.0,
          45.0,
          45.0,
          45.0,
          45.0,
          45.0,
          45.0,
          45.0,
          45.0,
          45.0,
          45.0,
          45.0,
          45.0,
          45.0,
          45.0,
          45.0,
          45.0,
          45.0,
          45.0,
          45.0,
          45.0,
          45.0,
          45.0,
          45.0,
          61.28,
          45.0,
          45.0,
          45.0,
          45.0,
          45.0,
          45.0,
          45.0,
          45.0,
          45.0,
          45.0,
          45.0,
          45.0,
          45.0,
          45.0,
          45.0,
          45.0,
          45.0,
          45.0,
          45.0,
          45.0,
          45.0,
          45.0,
          45.0,
          45.0,
          45.0,
          45.0,
          45.0,
          45.0,
          45.0,
          45.0,
          45.0,
          45.0,
          45.0,
          45.0,
          45.0,
          45.0,
          45.0,
          45.0,
          45.0,
          45.0,
          45.0,
          45.0,
          45.0,
          45.0,
          45.0,
          45.0,
          45.0,
          45.0,
          45.0,
          75.699,
          45.0,
          45.0,
          45.0,
          45.0,
          45.0,
          45.0,
          45.0,
          45.0,
          45.0,
          45.0,
          45.0,
          45.0,
          45.0,
          45.0,
          45.0,
          45.0,
          45.0,
          45.0,
          45.0,
          45.0,
          45.0,
          45.0,
          45.0,
          45.0,
          85.484,
          45.0,
          45.0,
          45.0,
          45.0,
          45.0,
          45.0,
          45.0,
          45.0,
          45.0,
          45.0,
          45.0,
          45.0,
          45.0,
          45.0,
          45.0,
          45.0,
          45.0,
          45.0,
          45.0,
          45.0,
          45.0,
          45.0,
          45.0,
          45.0,
          89.523,
          45.0,
          45.0,
          45.0,
          45.0,
          45.0,
          45.0,
          45.0,
          45.0,
          45.0,
          45.0,
          45.0,
          45.0,
          45.0,
          45.0,
          45.0,
          45.0,
          45.0,
          45.0,
          45.0,
          45.0,
          45.0,
          45.0,
          45.0,
          45.0,
          106.045,
          45.0,
          45.0,
          45.0,
          45.0,
          45.0,
          45.0,
          45.0,
          45.0,
          45.0,
          45.0,
          45.0,
          45.0,
          45.0,
          45.0,
          45.0,
          45.0,
          45.0,
          45.0,
          45.0,
          45.0,
          45.0,
          45.0,
          45.0,
          45.0,
          45.0,
          45.0,
          45.0,
          45.0,
          45.0,
          45.0,
          45.0,
          45.0,
          45.0,
          45.0,
          45.0,
          45.0,
          45.0,
          45.0,
          45.0,
          45.0,
          45.0,
          45.0,
          45.0,
          45.0,
          45.0,
          45.0,
          45.0,
          45.0,
          45.0,
          107.422,
          45.0,
          45.0,
          45.0,
          38.256,
          45.0,
          45.0,
          45.0,
          45.0,
          45.0,
          45.0,
          45.0,
          45.0,
          45.0,
          45.0,
          45.0,
          45.0,
          45.0,
          45.0,
          45.0,
          45.0,
          45.0,
          45.0,
          45.0,
          45.0,
          109.0,
          45.0,
          45.0,
          45.0,
          35.647,
          45.0,
          45.0,
          45.0,
          45.0,
          45.0,
          45.0,
          45.0,
          45.0,
          45.0,
          45.0,
          45.0,
          45.0,
          45.0,
          45.0,
          45.0,
          45.0,
          45.0,
          45.0,
          45.0,
          45.0,
          45.0,
          45.0,
          45.0,
          45.0,
          35.361,
          45.0,
          45.0,
          45.0,
          45.0,
          45.0,
          45.0,
          45.0,
          45.0,
          45.0,
          45.0,
          45.0,
          45.0,
          45.0,
          45.0,
          45.0,
          45.0,
          45.0,
          45.0,
          45.0,
          45.0,
          96.589,
          45.0,
          45.0,
          45.0,
          41.131,
          45.0,
          45.0,
          45.0,
          45.0,
          45.0,
          45.0,
          45.0,
          45.0,
          45.0,
          45.0,
          45.0,
          45.0,
          45.0,
          45.0,
          45.0,
          45.0,
          45.0,
          45.0,
          45.0,
          45.0,
          45.0,
          45.0,
          45.0,
          45.0,
          45.0,
          45.0,
          45.0,
          45.0,
          45.0,
          45.0,
          45.0,
          45.0,
          45.0,
          45.0,
          45.0,
          45.0,
          45.0,
          45.0,
          45.0,
          45.0,
          45.0,
          45.0,
          45.0,
          45.0,
          45.0,
          87.864,
          45.0,
          45.0,
          45.0,
          45.0,
          45.0,
          45.0,
          45.0,
          45.0,
          45.0,
          45.0,
          45.0,
          45.0,
          45.0,
          45.0,
          45.0,
          45.0,
          45.0,
          45.0,
          45.0,
          45.0,
          45.0,
          45.0,
          45.0,
          45.0,
          81.972,
          45.0,
          45.0,
          45.0,
          45.0,
          45.0,
          45.0,
          45.0,
          45.0,
          45.0,
          45.0,
          45.0,
          45.0,
          45.0,
          45.0,
          45.0,
          45.0,
          45.0,
          45.0,
          45.0,
          45.0,
          45.0,
          45.0,
          45.0,
          45.0,
          45.0,
          45.0,
          45.0,
          45.0,
          45.0,
          45.0,
          45.0,
          45.0,
          45.0,
          45.0,
          45.0,
          45.0,
          45.0,
          45.0,
          45.0,
          45.0,
          45.0,
          45.0,
          45.0,
          45.0,
          45.0,
          45.0,
          45.0,
          45.0,
          45.0,
          84.311,
          45.0,
          45.0,
          45.0,
          45.0,
          45.0,
          45.0,
          45.0,
          45.0,
          45.0,
          45.0,
          45.0,
          45.0,
          45.0,
          45.0,
          45.0,
          45.0,
          45.0,
          45.0,
          45.0,
          45.0,
          45.0,
          45.0,
          45.0,
          45.0,
          74.016,
          45.0,
          45.0,
          45.0,
          45.0,
          45.0,
          45.0,
          45.0,
          45.0,
          45.0,
          45.0,
          45.0,
          45.0,
          45.0,
          45.0,
          45.0,
          45.0,
          45.0,
          45.0,
          45.0,
          45.0,
          45.0,
          45.0,
          45.0,
          45.0,
          45.0,
          45.0,
          45.0,
          45.0,
          45.0,
          45.0,
          45.0,
          45.0,
          45.0,
          45.0,
          45.0,
          45.0,
          45.0,
          45.0,
          45.0,
          45.0,
          45.0,
          45.0,
          45.0,
          45.0,
          45.0,
          45.0,
          45.0,
          45.0,
          45.0,
          70.182,
          45.0,
          45.0,
          45.0,
          45.0,
          45.0,
          45.0,
          45.0,
          45.0,
          45.0,
          45.0,
          45.0,
          45.0,
          45.0,
          45.0,
          45.0,
          45.0,
          45.0,
          45.0,
          45.0,
          45.0,
          45.0,
          45.0,
          45.0,
          45.0,
          45.0,
          45.0,
          45.0,
          45.0,
          45.0,
          45.0,
          45.0,
          45.0,
          45.0,
          45.0,
          45.0,
          45.0,
          45.0,
          45.0,
          45.0,
          45.0,
          45.0,
          45.0,
          45.0,
          45.0,
          45.0,
          45.0,
          45.0,
          45.0,
          45.0,
          96.051,
          45.0,
          45.0,
          45.0,
          45.0,
          45.0,
          45.0,
          45.0,
          45.0,
          45.0,
          45.0,
          45.0,
          45.0,
          45.0,
          45.0,
          45.0,
          45.0,
          45.0,
          45.0,
          45.0,
          45.0,
          45.0,
          45.0,
          45.0,
          45.0,
          87.079,
          45.0,
          45.0,
          45.0,
          45.0,
          45.0,
          45.0,
          45.0,
          45.0,
          45.0,
          45.0,
          45.0,
          45.0,
          45.0,
          45.0,
          45.0,
          45.0,
          45.0,
          45.0,
          45.0,
          45.0,
          45.0,
          45.0,
          45.0,
          45.0,
          45.0,
          45.0,
          45.0,
          45.0,
          45.0,
          45.0,
          45.0,
          45.0,
          45.0,
          45.0,
          45.0,
          45.0,
          45.0,
          45.0,
          45.0,
          45.0,
          45.0,
          45.0,
          45.0,
          45.0,
          45.0,
          45.0,
          45.0,
          45.0,
          45.0,
          75.949,
          45.0,
          45.0,
          45.0,
          45.0,
          45.0,
          45.0,
          45.0,
          45.0,
          45.0,
          45.0,
          45.0,
          45.0,
          45.0,
          45.0,
          45.0,
          45.0,
          45.0,
          45.0,
          45.0,
          45.0,
          45.0,
          45.0,
          45.0,
          45.0,
          45.0,
          45.0,
          45.0,
          45.0,
          45.0,
          45.0,
          45.0,
          45.0,
          45.0,
          45.0,
          45.0,
          45.0,
          45.0,
          45.0,
          45.0,
          45.0,
          45.0,
          45.0,
          45.0,
          45.0,
          45.0,
          45.0,
          45.0,
          45.0,
          45.0,
          71.039,
          45.0,
          45.0,
          45.0,
          45.0,
          45.0,
          45.0,
          45.0,
          45.0,
          45.0,
          45.0,
          45.0,
          45.0,
          45.0,
          45.0,
          45.0,
          45.0,
          45.0,
          45.0,
          45.0,
          45.0,
          45.0,
          45.0,
          45.0,
          45.0,
          67.819,
          45.0,
          45.0,
          45.0,
          45.0,
          45.0,
          45.0,
          45.0,
          45.0,
          45.0,
          45.0,
          45.0,
          45.0,
          45.0,
          45.0,
          45.0,
          45.0,
          45.0,
          45.0,
          45.0,
          45.0,
          45.0,
          45.0,
          45.0,
          45.0,
          45.0,
          45.0,
          45.0,
          45.0,
          45.0,
          45.0,
          45.0,
          45.0,
          45.0,
          45.0,
          45.0,
          45.0,
          45.0,
          45.0,
          45.0,
          45.0,
          45.0,
          45.0,
          45.0,
          45.0,
          45.0,
          45.0,
          45.0,
          45.0,
          45.0,
          86.735,
          45.0,
          45.0,
          45.0,
          45.0,
          45.0,
          45.0,
          45.0,
          45.0,
          45.0,
          45.0,
          45.0,
          45.0,
          45.0,
          45.0,
          45.0,
          45.0,
          45.0,
          45.0,
          45.0,
          45.0,
          45.0,
          45.0,
          45.0,
          45.0,
          107.513,
          45.0,
          45.0,
          45.0,
          45.0,
          45.0,
          45.0,
          45.0,
          45.0,
          45.0,
          45.0,
          45.0,
          45.0,
          45.0,
          45.0,
          45.0,
          45.0,
          45.0,
          45.0,
          45.0,
          45.0,
          45.0,
          45.0,
          45.0,
          45.0,
          45.0,
          45.0,
          45.0,
          45.0,
          45.0,
          45.0,
          45.0,
          45.0,
          45.0,
          45.0,
          45.0,
          45.0,
          45.0,
          45.0,
          45.0,
          45.0,
          45.0,
          45.0,
          45.0,
          45.0,
          45.0,
          45.0,
          45.0,
          45.0,
          45.0,
          94.355,
          45.0,
          45.0,
          45.0,
          45.0,
          45.0,
          45.0,
          45.0,
          45.0,
          45.0,
          45.0,
          45.0,
          45.0,
          45.0,
          45.0,
          45.0,
          45.0,
          45.0,
          45.0,
          45.0,
          45.0,
          45.0,
          45.0,
          45.0,
          45.0,
          45.0,
          45.0,
          45.0,
          45.0,
          45.0,
          45.0,
          45.0,
          45.0,
          45.0,
          45.0,
          45.0,
          45.0,
          45.0,
          45.0,
          45.0,
          45.0,
          45.0,
          45.0,
          45.0,
          45.0,
          45.0,
          45.0,
          45.0,
          45.0,
          45.0,
          79.986,
          45.0,
          45.0,
          45.0,
          45.0,
          45.0,
          45.0,
          45.0,
          45.0,
          45.0,
          45.0,
          45.0,
          45.0,
          45.0,
          45.0,
          45.0,
          45.0,
          45.0,
          45.0,
          45.0,
          45.0,
          45.0,
          45.0,
          45.0,
          45.0,
          64.043,
          45.0,
          45.0,
          45.0,
          45.0,
          45.0,
          45.0,
          45.0,
          45.0,
          45.0,
          45.0,
          45.0,
          45.0,
          45.0,
          45.0,
          45.0,
          45.0,
          45.0,
          45.0,
          45.0,
          45.0,
          45.0,
          45.0,
          45.0,
          45.0,
          44.735,
          45.0,
          45.0,
          45.0,
          45.0,
          45.0,
          45.0,
          45.0,
          45.0,
          45.0,
          45.0,
          45.0,
          45.0,
          45.0,
          45.0,
          45.0,
          45.0,
          45.0,
          45.0,
          45.0,
          45.0,
          45.0,
          45.0,
          45.0,
          45.0,
          36.283,
          45.0,
          45.0,
          45.0,
          45.0,
          45.0,
          45.0,
          45.0,
          45.0,
          45.0,
          45.0,
          45.0,
          45.0,
          45.0,
          45.0,
          45.0,
          45.0,
          45.0,
          45.0,
          45.0,
          45.0,
          45.0,
          45.0,
          45.0,
          45.0,
          30.526,
          45.0,
          45.0,
          45.0,
          45.0,
          45.0,
          45.0,
          45.0,
          45.0,
          45.0,
          45.0,
          45.0,
          45.0,
          45.0,
          45.0,
          45.0,
          45.0,
          45.0,
          45.0,
          45.0,
          45.0,
          45.0,
          45.0,
          45.0,
          45.0,
          29.684,
          45.0,
          45.0,
          45.0,
          45.0,
          45.0,
          45.0,
          45.0,
          45.0,
          45.0,
          45.0,
          45.0,
          45.0,
          45.0,
          45.0,
          45.0,
          45.0,
          45.0,
          45.0,
          45.0,
          45.0,
          45.0,
          45.0,
          45.0,
          45.0,
          26.228,
          45.0,
          45.0,
          45.0,
          45.0,
          45.0,
          45.0,
          45.0,
          45.0,
          45.0,
          45.0,
          45.0,
          45.0,
          45.0,
          45.0,
          45.0,
          45.0,
          45.0,
          45.0,
          45.0,
          45.0,
          45.0,
          45.0,
          45.0,
          45.0,
          24.655,
          45.0,
          45.0,
          45.0,
          45.0,
          45.0,
          45.0,
          45.0,
          45.0,
          45.0,
          45.0,
          45.0,
          45.0,
          45.0,
          45.0,
          45.0,
          45.0,
          45.0,
          45.0,
          45.0,
          45.0,
          45.0,
          45.0,
          45.0,
          45.0,
          29.407,
          45.0,
          45.0,
          45.0,
          45.0,
          45.0,
          45.0,
          45.0,
          45.0,
          45.0,
          45.0,
          45.0,
          45.0,
          45.0,
          45.0,
          45.0,
          45.0,
          45.0,
          45.0,
          45.0,
          45.0,
          45.0,
          45.0,
          45.0,
          45.0,
          31.266,
          45.0,
          45.0,
          45.0,
          45.0,
          45.0,
          45.0,
          45.0,
          45.0,
          45.0,
          45.0,
          45.0,
          45.0,
          45.0,
          45.0,
          45.0,
          45.0,
          45.0,
          45.0,
          45.0,
          45.0,
          45.0,
          45.0,
          45.0,
          45.0,
          32.874,
          45.0,
          45.0,
          45.0,
          45.0,
          45.0,
          45.0,
          45.0,
          45.0,
          45.0,
          45.0,
          45.0,
          45.0,
          45.0,
          45.0,
          45.0,
          45.0,
          45.0,
          45.0,
          45.0,
          45.0,
          45.0,
          45.0,
          45.0,
          45.0,
          41.459,
          45.0,
          45.0,
          45.0,
          45.0,
          45.0,
          45.0,
          45.0,
          45.0,
          45.0,
          45.0,
          45.0,
          45.0,
          45.0,
          45.0,
          45.0,
          45.0,
          45.0,
          45.0,
          45.0,
          45.0,
          45.0,
          45.0,
          45.0,
          45.0,
          40.383,
          45.0,
          45.0,
          45.0,
          45.0,
          45.0,
          45.0,
          45.0,
          45.0,
          45.0,
          45.0,
          45.0,
          45.0,
          45.0,
          45.0,
          45.0,
          45.0,
          45.0,
          45.0,
          45.0,
          45.0,
          45.0,
          45.0,
          45.0,
          45.0,
          45.0,
          45.0,
          45.0,
          45.0,
          45.0,
          45.0,
          45.0,
          45.0,
          45.0,
          45.0,
          45.0,
          45.0,
          45.0,
          45.0,
          45.0,
          45.0,
          45.0,
          45.0,
          45.0,
          45.0,
          45.0,
          45.0,
          45.0,
          45.0,
          45.0,
          44.21,
          45.0,
          45.0,
          45.0,
          45.0,
          45.0,
          45.0,
          45.0,
          45.0,
          45.0,
          45.0,
          45.0,
          45.0,
          45.0,
          45.0,
          45.0,
          45.0,
          45.0,
          45.0,
          45.0,
          45.0,
          45.0,
          45.0,
          45.0,
          45.0,
          45.0,
          45.0,
          45.0,
          45.0,
          45.0,
          45.0,
          45.0,
          45.0,
          45.0,
          45.0,
          45.0,
          45.0,
          45.0,
          45.0,
          45.0,
          45.0,
          45.0,
          45.0,
          45.0,
          45.0,
          45.0,
          45.0,
          45.0,
          45.0,
          45.0,
          48.008,
          45.0,
          45.0,
          45.0,
          45.0,
          45.0,
          45.0,
          45.0,
          45.0,
          45.0,
          45.0,
          45.0,
          45.0,
          45.0,
          45.0,
          45.0,
          45.0,
          45.0,
          45.0,
          45.0,
          45.0,
          45.0,
          45.0,
          45.0,
          45.0,
          39.862,
          45.0,
          45.0,
          45.0,
          45.0,
          45.0,
          45.0,
          45.0,
          45.0,
          45.0,
          45.0,
          45.0,
          45.0,
          45.0,
          45.0,
          45.0,
          45.0,
          45.0,
          45.0,
          45.0,
          45.0,
          45.0,
          45.0,
          45.0,
          45.0,
          45.0,
          45.0,
          45.0,
          45.0,
          45.0,
          45.0,
          45.0,
          45.0,
          45.0,
          45.0,
          45.0,
          45.0,
          45.0,
          45.0,
          45.0,
          45.0,
          45.0,
          45.0,
          45.0,
          45.0,
          45.0,
          45.0,
          45.0,
          45.0,
          45.0,
          47.113,
          45.0,
          45.0,
          45.0,
          45.0,
          45.0,
          45.0,
          45.0,
          45.0,
          45.0,
          45.0,
          45.0,
          45.0,
          45.0,
          45.0,
          45.0,
          45.0,
          45.0,
          45.0,
          45.0,
          45.0,
          45.0,
          45.0,
          45.0,
          45.0,
          45.0,
          45.0,
          45.0,
          45.0,
          45.0,
          45.0,
          45.0,
          45.0,
          45.0,
          45.0,
          45.0,
          45.0,
          45.0,
          45.0,
          45.0,
          45.0,
          45.0,
          45.0,
          45.0,
          45.0,
          45.0,
          45.0,
          45.0,
          45.0,
          45.0,
          47.247,
          45.0,
          45.0,
          45.0,
          38.415,
          45.0,
          45.0,
          45.0,
          45.0,
          45.0,
          45.0,
          45.0,
          45.0,
          45.0,
          45.0,
          45.0,
          45.0,
          45.0,
          45.0,
          45.0,
          45.0,
          45.0,
          45.0,
          45.0,
          45.0,
          50.658,
          45.0,
          45.0,
          45.0,
          43.067,
          45.0,
          45.0,
          45.0,
          45.0,
          45.0,
          45.0,
          45.0,
          45.0,
          45.0,
          45.0,
          45.0,
          45.0,
          45.0,
          45.0,
          45.0,
          45.0,
          45.0,
          45.0,
          45.0,
          45.0,
          46.449,
          45.0,
          45.0,
          45.0,
          45.0,
          45.0,
          45.0,
          45.0,
          45.0,
          45.0,
          45.0,
          45.0,
          45.0,
          45.0,
          45.0,
          45.0,
          45.0,
          45.0,
          45.0,
          45.0,
          45.0,
          45.0,
          45.0,
          45.0,
          45.0,
          46.783,
          45.0,
          45.0,
          45.0,
          45.0,
          45.0,
          45.0,
          45.0,
          45.0,
          45.0,
          45.0,
          45.0,
          45.0,
          45.0,
          45.0,
          45.0,
          45.0,
          45.0,
          45.0,
          45.0,
          45.0,
          45.0,
          45.0,
          45.0,
          45.0,
          45.18,
          45.0,
          45.0,
          45.0,
          45.0,
          45.0,
          45.0,
          45.0,
          45.0,
          45.0,
          45.0,
          45.0,
          45.0,
          45.0,
          45.0,
          45.0,
          45.0,
          45.0,
          45.0,
          45.0,
          45.0,
          45.0,
          45.0,
          45.0,
          45.0,
          45.0,
          45.0,
          45.0,
          45.0,
          45.0,
          45.0,
          45.0,
          45.0,
          45.0,
          45.0,
          45.0,
          45.0,
          45.0,
          45.0,
          45.0,
          45.0,
          45.0,
          45.0,
          45.0,
          45.0,
          45.0,
          45.0,
          45.0,
          45.0,
          45.0,
          49.398,
          45.0,
          45.0,
          45.0,
          45.0,
          45.0,
          45.0,
          45.0,
          45.0,
          45.0,
          45.0,
          45.0,
          45.0,
          45.0,
          45.0,
          45.0,
          45.0,
          45.0,
          45.0,
          45.0,
          45.0,
          45.0,
          45.0,
          45.0,
          45.0,
          45.0,
          45.0,
          45.0,
          45.0,
          45.0,
          45.0,
          45.0,
          45.0,
          45.0,
          45.0,
          45.0,
          45.0,
          45.0,
          45.0,
          45.0,
          45.0,
          45.0,
          45.0,
          45.0,
          45.0,
          45.0,
          45.0,
          45.0,
          45.0,
          45.0,
          45.972,
          45.0,
          45.0,
          45.0,
          45.0,
          45.0,
          45.0,
          45.0,
          45.0,
          45.0,
          45.0,
          45.0,
          45.0,
          45.0,
          45.0,
          45.0,
          45.0,
          45.0,
          45.0,
          45.0,
          45.0,
          45.0,
          45.0,
          45.0,
          45.0,
          43.216,
          45.0,
          45.0,
          45.0,
          45.0,
          45.0,
          45.0,
          45.0,
          45.0,
          45.0,
          45.0,
          45.0,
          45.0,
          45.0,
          45.0,
          45.0,
          45.0,
          45.0,
          45.0,
          45.0,
          45.0,
          45.0,
          45.0,
          45.0,
          45.0,
          39.574,
          45.0,
          45.0,
          45.0,
          45.0,
          45.0,
          45.0,
          45.0,
          45.0,
          45.0,
          45.0,
          45.0,
          45.0,
          45.0,
          45.0,
          45.0,
          45.0,
          45.0,
          45.0,
          45.0,
          45.0,
          45.0,
          45.0,
          45.0,
          45.0,
          42.348,
          45.0,
          45.0,
          45.0,
          45.0,
          45.0,
          45.0,
          45.0,
          45.0,
          45.0,
          45.0,
          45.0,
          45.0,
          45.0,
          45.0,
          45.0,
          45.0,
          45.0,
          45.0,
          45.0,
          45.0,
          45.0,
          45.0,
          45.0,
          45.0,
          40.757,
          45.0,
          45.0,
          45.0,
          45.0,
          45.0,
          45.0,
          45.0,
          45.0,
          45.0,
          45.0,
          45.0,
          45.0,
          45.0,
          45.0,
          45.0,
          45.0,
          45.0,
          45.0,
          45.0,
          45.0,
          45.0,
          45.0,
          45.0,
          45.0,
          40.834,
          45.0,
          45.0,
          45.0,
          45.0,
          45.0,
          45.0,
          45.0,
          45.0,
          45.0,
          45.0,
          45.0,
          45.0,
          45.0,
          45.0,
          45.0,
          45.0,
          45.0,
          45.0,
          45.0,
          45.0,
          45.0,
          45.0,
          45.0,
          45.0,
          44.345,
          45.0,
          45.0,
          45.0,
          45.0,
          45.0,
          45.0,
          45.0,
          45.0,
          45.0,
          45.0,
          45.0,
          45.0,
          45.0,
          45.0,
          45.0,
          45.0,
          45.0,
          45.0,
          45.0,
          45.0,
          45.0,
          45.0,
          45.0,
          45.0,
          45.0,
          45.0,
          45.0,
          45.0,
          45.0,
          45.0,
          45.0,
          45.0,
          45.0,
          45.0,
          45.0,
          45.0,
          45.0,
          45.0,
          45.0,
          45.0,
          45.0,
          45.0,
          45.0,
          45.0,
          45.0,
          45.0,
          45.0,
          45.0,
          45.0,
          49.913,
          45.0,
          45.0,
          45.0,
          45.0,
          45.0,
          45.0,
          45.0,
          45.0,
          45.0,
          45.0,
          45.0,
          45.0,
          45.0,
          45.0,
          45.0,
          45.0,
          45.0,
          45.0,
          45.0,
          45.0,
          45.0,
          45.0,
          45.0,
          45.0,
          48.407,
          45.0,
          45.0,
          45.0,
          45.0,
          45.0,
          45.0,
          45.0,
          45.0,
          45.0,
          45.0,
          45.0,
          45.0,
          45.0,
          45.0,
          45.0,
          45.0,
          45.0,
          45.0,
          45.0,
          45.0,
          45.0,
          45.0,
          45.0,
          45.0,
          37.919,
          41.133,
          45.0,
          45.0,
          45.0,
          45.0,
          45.0,
          45.0,
          45.0,
          45.0,
          45.0,
          45.0,
          45.0,
          45.0,
          45.0,
          45.0,
          45.0,
          45.0,
          45.0,
          45.0,
          45.0,
          45.0,
          45.0,
          45.0,
          45.0,
          33.073,
          28.637,
          45.0,
          45.0,
          45.0,
          45.0,
          45.0,
          45.0,
          45.0,
          45.0,
          45.0,
          45.0,
          45.0,
          45.0,
          45.0,
          45.0,
          45.0,
          45.0,
          45.0,
          45.0,
          45.0,
          45.0,
          45.0,
          45.0,
          45.0,
          35.079,
          24.023,
          45.0,
          45.0,
          45.0,
          45.0,
          45.0,
          45.0,
          45.0,
          45.0,
          45.0,
          45.0,
          45.0,
          45.0,
          45.0,
          45.0,
          45.0,
          45.0,
          45.0,
          45.0,
          45.0,
          45.0,
          45.0,
          45.0,
          45.0,
          33.824,
          22.513,
          45.0,
          45.0,
          45.0,
          45.0,
          45.0,
          45.0,
          45.0,
          45.0,
          45.0,
          45.0,
          45.0,
          45.0,
          45.0,
          45.0,
          45.0,
          45.0,
          45.0,
          45.0,
          45.0,
          45.0,
          45.0,
          45.0,
          45.0,
          35.885,
          23.56,
          45.0,
          45.0,
          45.0,
          45.0,
          45.0,
          45.0,
          45.0,
          45.0,
          45.0,
          45.0,
          45.0,
          45.0,
          45.0,
          45.0,
          45.0,
          45.0,
          45.0,
          45.0,
          45.0,
          45.0,
          45.0,
          45.0,
          45.0,
          43.001,
          27.159,
          45.0,
          45.0,
          45.0,
          45.0,
          45.0,
          45.0,
          45.0,
          45.0,
          45.0,
          45.0,
          45.0,
          45.0,
          45.0,
          45.0,
          45.0,
          45.0,
          45.0,
          45.0,
          45.0,
          45.0,
          45.0,
          45.0,
          45.0,
          51.07,
          30.121,
          45.0,
          45.0,
          45.0,
          45.0,
          45.0,
          45.0,
          45.0,
          45.0,
          45.0,
          45.0,
          45.0,
          45.0,
          45.0,
          45.0,
          45.0,
          45.0,
          45.0,
          45.0,
          45.0,
          45.0,
          45.0,
          45.0,
          45.0,
          57.596,
          34.067,
          45.0,
          45.0,
          45.0,
          45.0,
          45.0,
          45.0,
          45.0,
          45.0,
          45.0,
          45.0,
          45.0,
          45.0,
          45.0,
          45.0,
          45.0,
          45.0,
          45.0,
          45.0,
          45.0,
          45.0,
          45.0,
          45.0,
          45.0,
          45.0,
          41.483,
          45.0,
          45.0,
          45.0,
          45.0,
          45.0,
          45.0,
          45.0,
          45.0,
          45.0,
          45.0,
          45.0,
          45.0,
          45.0,
          45.0,
          45.0,
          45.0,
          45.0,
          45.0,
          45.0,
          45.0,
          45.0,
          45.0,
          45.0,
          63.441,
          45.0,
          45.0,
          45.0,
          45.0,
          45.0,
          45.0,
          45.0,
          45.0,
          45.0,
          45.0,
          45.0,
          45.0,
          45.0,
          45.0,
          45.0,
          45.0,
          45.0,
          45.0,
          45.0,
          45.0,
          45.0,
          45.0,
          45.0,
          45.0,
          68.28,
          45.0,
          45.0,
          45.0,
          45.0,
          45.0,
          45.0,
          45.0,
          45.0,
          45.0,
          45.0,
          45.0,
          45.0,
          45.0,
          45.0,
          45.0,
          45.0,
          45.0,
          45.0,
          45.0,
          45.0,
          45.0,
          45.0,
          45.0,
          45.0,
          67.081,
          45.0,
          45.0,
          45.0,
          45.0,
          45.0,
          45.0,
          45.0,
          45.0,
          45.0,
          45.0,
          45.0,
          45.0,
          45.0,
          45.0,
          45.0,
          45.0,
          45.0,
          45.0,
          45.0,
          45.0,
          45.0,
          45.0,
          45.0,
          45.0,
          66.253,
          45.0,
          45.0,
          45.0,
          45.0,
          45.0,
          45.0,
          45.0,
          45.0,
          45.0,
          45.0,
          45.0,
          45.0,
          45.0,
          45.0,
          45.0,
          45.0,
          45.0,
          45.0,
          45.0,
          45.0,
          45.0,
          45.0,
          45.0,
          45.0,
          45.0,
          45.0,
          45.0,
          45.0,
          45.0,
          45.0,
          45.0,
          45.0,
          45.0,
          45.0,
          45.0,
          45.0,
          45.0,
          45.0,
          45.0,
          45.0,
          45.0,
          45.0,
          45.0,
          45.0,
          45.0,
          45.0,
          45.0,
          45.0,
          45.0,
          87.698,
          45.0,
          45.0,
          45.0,
          45.0,
          45.0,
          45.0,
          45.0,
          45.0,
          45.0,
          45.0,
          45.0,
          45.0,
          45.0,
          45.0,
          45.0,
          45.0,
          45.0,
          45.0,
          45.0,
          45.0,
          45.0,
          45.0,
          45.0,
          45.0,
          87.276,
          45.0,
          45.0,
          45.0,
          45.0,
          45.0,
          45.0,
          45.0,
          45.0,
          45.0,
          45.0,
          45.0,
          45.0,
          45.0,
          45.0,
          45.0,
          45.0,
          45.0,
          45.0,
          45.0,
          45.0,
          45.0,
          45.0,
          45.0,
          45.0,
          84.05,
          45.0,
          45.0,
          45.0,
          45.0,
          45.0,
          45.0,
          45.0,
          45.0,
          45.0,
          45.0,
          45.0,
          45.0,
          45.0,
          45.0,
          45.0,
          45.0,
          45.0,
          45.0,
          45.0,
          45.0,
          45.0,
          45.0,
          45.0,
          45.0,
          75.413,
          45.0,
          45.0,
          45.0,
          45.0,
          45.0,
          45.0,
          45.0,
          45.0,
          45.0,
          45.0,
          45.0,
          45.0,
          45.0,
          45.0,
          45.0,
          45.0,
          45.0,
          45.0,
          45.0,
          45.0,
          45.0,
          45.0,
          45.0,
          45.0,
          56.25,
          45.0,
          45.0,
          45.0,
          45.0,
          45.0,
          45.0,
          45.0,
          45.0,
          45.0,
          45.0,
          45.0,
          45.0,
          45.0,
          45.0,
          45.0,
          45.0,
          45.0,
          45.0,
          45.0,
          45.0,
          45.0,
          45.0,
          45.0,
          45.0,
          87.224,
          45.0,
          45.0,
          45.0,
          45.0,
          45.0,
          45.0,
          45.0,
          45.0,
          45.0,
          45.0,
          45.0,
          45.0,
          45.0,
          45.0,
          45.0,
          45.0,
          45.0,
          45.0,
          45.0,
          45.0,
          45.0,
          45.0,
          45.0,
          45.0,
          88.654,
          45.0,
          45.0,
          45.0,
          45.0,
          45.0,
          45.0,
          45.0,
          45.0,
          45.0,
          45.0,
          45.0,
          45.0,
          45.0,
          45.0,
          45.0,
          45.0,
          45.0,
          45.0,
          45.0,
          45.0,
          45.0,
          45.0,
          45.0,
          45.0,
          83.324,
          45.0,
          45.0,
          45.0,
          45.0,
          45.0,
          45.0,
          45.0,
          45.0,
          45.0,
          45.0,
          45.0,
          45.0,
          45.0,
          45.0,
          45.0,
          45.0,
          45.0,
          45.0,
          45.0,
          45.0,
          45.0,
          45.0,
          45.0,
          45.0,
          82.702,
          45.0,
          45.0,
          45.0,
          45.0,
          45.0,
          45.0,
          45.0,
          45.0,
          45.0,
          45.0,
          45.0,
          45.0,
          45.0,
          45.0,
          45.0,
          45.0,
          45.0,
          45.0,
          45.0,
          45.0,
          45.0,
          45.0,
          45.0,
          45.0,
          56.25,
          45.0,
          45.0,
          45.0,
          45.0,
          45.0,
          45.0,
          45.0,
          45.0,
          45.0,
          45.0,
          45.0,
          45.0,
          45.0,
          45.0,
          45.0,
          45.0,
          45.0,
          45.0,
          45.0,
          45.0,
          45.0,
          45.0,
          45.0,
          45.0,
          67.46,
          45.0,
          45.0,
          45.0,
          45.0,
          45.0,
          45.0,
          45.0,
          45.0,
          45.0,
          45.0,
          45.0,
          45.0,
          45.0,
          45.0,
          45.0,
          45.0,
          45.0,
          45.0,
          45.0,
          45.0,
          45.0,
          45.0,
          45.0,
          45.0,
          65.175,
          45.0,
          45.0,
          45.0,
          45.0,
          45.0,
          45.0,
          45.0,
          45.0,
          45.0,
          45.0,
          45.0,
          45.0,
          45.0,
          45.0,
          45.0,
          45.0,
          45.0,
          45.0,
          45.0,
          45.0,
          45.0,
          45.0,
          45.0,
          45.0,
          45.0,
          45.0,
          45.0,
          45.0,
          45.0,
          43.383,
          45.0,
          45.0,
          45.0,
          45.0,
          45.0,
          45.0,
          45.0,
          45.0,
          45.0,
          45.0,
          45.0,
          45.0,
          45.0,
          45.0,
          45.0,
          45.0,
          45.0,
          45.0,
          45.0,
          51.306,
          45.0,
          45.0,
          45.0,
          45.0,
          36.636,
          45.0,
          45.0,
          45.0,
          45.0,
          45.0,
          45.0,
          45.0,
          45.0,
          45.0,
          45.0,
          45.0,
          45.0,
          45.0,
          45.0,
          45.0,
          45.0,
          45.0,
          45.0,
          45.0,
          62.623,
          45.0,
          45.0,
          45.0,
          45.0,
          45.0,
          45.0,
          45.0,
          45.0,
          45.0,
          45.0,
          45.0,
          45.0,
          45.0,
          45.0,
          45.0,
          45.0,
          45.0,
          45.0,
          45.0,
          45.0,
          45.0,
          45.0,
          45.0,
          45.0,
          45.0,
          45.0,
          45.0,
          45.0,
          45.0,
          45.0,
          45.0,
          45.0,
          45.0,
          45.0,
          45.0,
          45.0,
          45.0,
          45.0,
          45.0,
          45.0,
          45.0,
          45.0,
          45.0,
          45.0,
          45.0,
          45.0,
          45.0,
          45.0,
          45.0,
          38.432,
          45.0,
          45.0,
          37.065,
          45.0,
          45.0,
          45.0,
          45.0,
          45.0,
          45.0,
          45.0,
          45.0,
          45.0,
          45.0,
          45.0,
          45.0,
          45.0,
          45.0,
          45.0,
          45.0,
          45.0,
          45.0,
          45.0,
          45.0,
          45.0,
          24.657,
          45.0,
          45.0,
          33.398,
          45.0,
          45.0,
          45.0,
          45.0,
          45.0,
          45.0,
          45.0,
          45.0,
          45.0,
          45.0,
          45.0,
          45.0,
          45.0,
          45.0,
          45.0,
          45.0,
          45.0,
          45.0,
          45.0,
          45.0,
          45.0,
          13.815,
          35.853,
          45.0,
          30.707,
          45.0,
          45.0,
          45.0,
          45.0,
          45.0,
          45.0,
          45.0,
          45.0,
          45.0,
          45.0,
          45.0,
          45.0,
          45.0,
          45.0,
          45.0,
          45.0,
          45.0,
          45.0,
          45.0,
          45.0,
          45.0,
          10.353,
          32.224,
          45.0,
          39.163,
          45.0,
          45.0,
          45.0,
          45.0,
          45.0,
          45.0,
          45.0,
          45.0,
          45.0,
          45.0,
          45.0,
          45.0,
          45.0,
          45.0,
          45.0,
          45.0,
          45.0,
          45.0,
          45.0,
          45.0,
          45.0,
          7.644,
          31.273,
          45.0,
          45.0,
          45.0,
          45.0,
          45.0,
          45.0,
          45.0,
          45.0,
          45.0,
          45.0,
          45.0,
          45.0,
          45.0,
          45.0,
          45.0,
          45.0,
          45.0,
          45.0,
          45.0,
          45.0,
          45.0,
          45.0,
          45.0,
          6.234,
          34.599,
          45.0,
          45.0,
          45.0,
          45.0,
          45.0,
          45.0,
          45.0,
          45.0,
          45.0,
          45.0,
          45.0,
          45.0,
          45.0,
          45.0,
          45.0,
          45.0,
          45.0,
          45.0,
          45.0,
          45.0,
          45.0,
          45.0,
          45.0,
          7.602,
          45.0,
          45.0,
          45.0,
          45.0,
          45.0,
          45.0,
          45.0,
          45.0,
          45.0,
          45.0,
          45.0,
          45.0,
          45.0,
          45.0,
          45.0,
          45.0,
          45.0,
          45.0,
          45.0,
          45.0,
          45.0,
          45.0,
          45.0,
          45.0,
          6.375,
          44.347,
          45.0,
          45.0,
          45.0,
          45.0,
          45.0,
          45.0,
          45.0,
          45.0,
          45.0,
          45.0,
          45.0,
          45.0,
          45.0,
          45.0,
          45.0,
          45.0,
          45.0,
          45.0,
          45.0,
          45.0,
          45.0,
          45.0,
          45.0,
          8.665,
          45.0,
          45.0,
          45.0,
          45.0,
          45.0,
          45.0,
          45.0,
          45.0,
          45.0,
          45.0,
          45.0,
          45.0,
          45.0,
          45.0,
          45.0,
          45.0,
          45.0,
          45.0,
          45.0,
          45.0,
          45.0,
          45.0,
          45.0,
          45.0,
          11.554,
          45.0,
          45.0,
          45.0,
          45.0,
          45.0,
          45.0,
          45.0,
          45.0,
          45.0,
          45.0,
          45.0,
          45.0,
          45.0,
          45.0,
          45.0,
          45.0,
          45.0,
          45.0,
          45.0,
          45.0,
          45.0,
          45.0,
          45.0,
          45.0,
          13.347,
          45.0,
          45.0,
          45.0,
          45.0,
          45.0,
          45.0,
          45.0,
          45.0,
          45.0,
          45.0,
          45.0,
          45.0,
          45.0,
          45.0,
          45.0,
          45.0,
          45.0,
          45.0,
          45.0,
          45.0,
          45.0,
          45.0,
          45.0,
          45.0,
          19.828,
          45.0,
          45.0,
          45.0,
          45.0,
          45.0,
          45.0,
          45.0,
          45.0,
          45.0,
          45.0,
          45.0,
          45.0,
          45.0,
          45.0,
          45.0,
          45.0,
          45.0,
          45.0,
          45.0,
          45.0,
          45.0,
          45.0,
          45.0,
          45.0,
          23.696,
          45.0,
          45.0,
          45.0,
          45.0,
          45.0,
          45.0,
          45.0,
          45.0,
          45.0,
          45.0,
          45.0,
          45.0,
          45.0,
          45.0,
          45.0,
          45.0,
          45.0,
          45.0,
          45.0,
          45.0,
          45.0,
          45.0,
          45.0,
          45.0,
          28.459,
          43.562,
          45.0,
          45.0,
          45.0,
          45.0,
          45.0,
          45.0,
          45.0,
          45.0,
          45.0,
          45.0,
          45.0,
          45.0,
          45.0,
          45.0,
          45.0,
          45.0,
          45.0,
          45.0,
          45.0,
          45.0,
          45.0,
          45.0,
          45.0,
          30.919,
          44.148,
          45.0,
          45.0,
          45.0,
          45.0,
          45.0,
          45.0,
          45.0,
          45.0,
          45.0,
          45.0,
          45.0,
          45.0,
          45.0,
          45.0,
          45.0,
          45.0,
          45.0,
          45.0,
          45.0,
          45.0,
          45.0,
          45.0,
          45.0,
          29.393,
          45.0,
          45.0,
          45.0,
          45.0,
          45.0,
          45.0,
          45.0,
          45.0,
          45.0,
          45.0,
          45.0,
          45.0,
          45.0,
          45.0,
          45.0,
          45.0,
          45.0,
          45.0,
          45.0,
          45.0,
          45.0,
          45.0,
          45.0,
          45.0,
          27.037,
          45.0,
          45.0,
          45.0,
          45.0,
          45.0,
          45.0,
          45.0,
          45.0,
          45.0,
          45.0,
          45.0,
          45.0,
          45.0,
          45.0,
          45.0,
          45.0,
          45.0,
          45.0,
          45.0,
          45.0,
          45.0,
          45.0,
          45.0,
          45.0,
          25.803,
          45.0,
          45.0,
          45.0,
          45.0,
          45.0,
          45.0,
          45.0,
          45.0,
          45.0,
          45.0,
          45.0,
          45.0,
          45.0,
          45.0,
          45.0,
          45.0,
          45.0,
          45.0,
          45.0,
          45.0,
          45.0,
          45.0,
          45.0,
          45.0,
          30.712,
          45.0,
          45.0,
          45.0,
          45.0,
          45.0,
          45.0,
          45.0,
          45.0,
          45.0,
          45.0,
          45.0,
          45.0,
          45.0,
          45.0,
          45.0,
          45.0,
          45.0,
          45.0,
          45.0,
          45.0,
          45.0,
          45.0,
          45.0,
          45.0,
          31.287,
          45.0,
          45.0,
          45.0,
          45.0,
          45.0,
          45.0,
          45.0,
          45.0,
          45.0,
          45.0,
          45.0,
          45.0,
          45.0,
          45.0,
          45.0,
          45.0,
          45.0,
          45.0,
          45.0,
          45.0,
          45.0,
          45.0,
          45.0,
          45.0,
          30.987,
          45.0,
          45.0,
          45.0,
          45.0,
          45.0,
          45.0,
          45.0,
          45.0,
          45.0,
          45.0,
          45.0,
          45.0,
          45.0,
          45.0,
          45.0,
          45.0,
          45.0,
          45.0,
          45.0,
          45.0,
          45.0,
          45.0,
          45.0,
          45.0,
          32.012,
          43.613,
          45.0,
          45.0,
          45.0,
          45.0,
          45.0,
          45.0,
          45.0,
          45.0,
          45.0,
          45.0,
          45.0,
          45.0,
          45.0,
          45.0,
          45.0,
          45.0,
          45.0,
          45.0,
          45.0,
          45.0,
          45.0,
          45.0,
          45.0,
          34.105,
          42.522,
          45.0,
          45.0,
          45.0,
          45.0,
          45.0,
          45.0,
          45.0,
          45.0,
          45.0,
          45.0,
          45.0,
          45.0,
          45.0,
          45.0,
          45.0,
          45.0,
          45.0,
          45.0,
          45.0,
          45.0,
          45.0,
          45.0,
          45.0,
          35.182,
          42.636,
          45.0,
          45.0,
          45.0,
          45.0,
          45.0,
          45.0,
          45.0,
          45.0,
          45.0,
          45.0,
          45.0,
          45.0,
          45.0,
          45.0,
          45.0,
          45.0,
          45.0,
          45.0,
          45.0,
          45.0,
          45.0,
          45.0,
          45.0,
          33.178,
          41.101,
          45.0,
          39.954,
          45.0,
          45.0,
          45.0,
          45.0,
          45.0,
          45.0,
          45.0,
          45.0,
          45.0,
          45.0,
          45.0,
          45.0,
          45.0,
          45.0,
          45.0,
          45.0,
          45.0,
          45.0,
          45.0,
          45.0,
          45.0,
          40.772,
          45.0,
          45.0,
          40.842,
          45.0,
          45.0,
          45.0,
          45.0,
          45.0,
          45.0,
          45.0,
          45.0,
          45.0,
          45.0,
          45.0,
          45.0,
          45.0,
          45.0,
          45.0,
          45.0,
          45.0,
          45.0,
          45.0,
          45.0,
          45.0,
          42.685,
          45.0,
          45.0,
          35.479,
          45.0,
          45.0,
          45.0,
          45.0,
          45.0,
          45.0,
          45.0,
          45.0,
          45.0,
          45.0,
          45.0,
          45.0,
          45.0,
          45.0,
          45.0,
          45.0,
          45.0,
          45.0,
          45.0,
          45.0,
          45.0,
          39.388,
          45.0,
          45.0,
          34.668,
          45.0,
          45.0,
          45.0,
          45.0,
          45.0,
          45.0,
          45.0,
          45.0,
          45.0,
          45.0,
          45.0,
          45.0,
          45.0,
          45.0,
          45.0,
          45.0,
          45.0,
          45.0,
          45.0,
          45.0,
          45.0,
          40.196,
          45.0,
          45.0,
          37.415,
          45.0,
          45.0,
          45.0,
          45.0,
          45.0,
          45.0,
          45.0,
          45.0,
          45.0,
          45.0,
          45.0,
          45.0,
          45.0,
          45.0,
          45.0,
          45.0,
          45.0,
          45.0,
          45.0,
          45.0,
          45.0,
          42.063,
          45.0,
          45.0,
          39.879,
          45.0,
          45.0,
          45.0,
          45.0,
          45.0,
          45.0,
          45.0,
          45.0,
          45.0,
          45.0,
          45.0,
          45.0,
          45.0,
          45.0,
          45.0,
          45.0,
          45.0,
          45.0,
          45.0,
          45.0,
          45.0,
          38.586,
          41.845,
          32.973,
          34.301,
          45.0,
          45.0,
          45.0,
          45.0,
          45.0,
          45.0,
          45.0,
          45.0,
          45.0,
          45.0,
          45.0,
          45.0,
          45.0,
          45.0,
          45.0,
          45.0,
          45.0,
          45.0,
          45.0,
          45.0,
          45.0,
          38.466,
          41.528,
          28.477,
          32.513,
          45.0,
          38.178,
          45.0,
          45.0,
          45.0,
          45.0,
          45.0,
          45.0,
          45.0,
          45.0,
          45.0,
          45.0,
          45.0,
          45.0,
          45.0,
          45.0,
          45.0,
          45.0,
          45.0,
          45.0,
          45.0,
          38.722,
          45.0,
          26.933,
          30.206,
          45.0,
          40.024,
          45.0,
          45.0,
          45.0,
          45.0,
          45.0,
          45.0,
          45.0,
          45.0,
          45.0,
          45.0,
          45.0,
          45.0,
          45.0,
          45.0,
          45.0,
          45.0,
          45.0,
          45.0,
          45.0,
          39.44,
          45.0,
          23.297,
          25.487,
          45.0,
          41.766,
          45.0,
          45.0,
          45.0,
          45.0,
          45.0,
          45.0,
          45.0,
          45.0,
          45.0,
          45.0,
          45.0,
          45.0,
          45.0,
          45.0,
          45.0,
          45.0,
          45.0,
          45.0,
          45.0,
          35.652,
          45.0,
          18.438,
          19.242,
          45.0,
          44.955,
          45.0,
          45.0,
          45.0,
          45.0,
          45.0,
          45.0,
          45.0,
          45.0,
          45.0,
          45.0,
          45.0,
          45.0,
          45.0,
          45.0,
          45.0,
          45.0,
          45.0,
          45.0,
          45.0,
          38.851,
          45.0,
          15.558,
          16.364,
          45.0,
          45.0,
          45.0,
          45.0,
          45.0,
          45.0,
          45.0,
          45.0,
          45.0,
          45.0,
          45.0,
          45.0,
          45.0,
          45.0,
          45.0,
          45.0,
          45.0,
          45.0,
          45.0,
          45.0,
          45.0,
          45.0,
          45.0,
          16.039,
          16.806,
          45.0,
          45.0,
          45.0,
          45.0,
          45.0,
          45.0,
          45.0,
          45.0,
          45.0,
          45.0,
          45.0,
          45.0,
          45.0,
          45.0,
          45.0,
          45.0,
          45.0,
          45.0,
          45.0,
          45.0,
          45.0,
          46.443,
          45.0,
          14.861,
          15.835,
          45.0,
          45.0,
          45.0,
          45.0,
          45.0,
          45.0,
          45.0,
          45.0,
          45.0,
          45.0,
          45.0,
          45.0,
          45.0,
          45.0,
          45.0,
          45.0,
          45.0,
          45.0,
          45.0,
          45.0,
          45.0,
          45.0,
          45.0,
          15.184,
          17.227,
          45.0,
          45.0,
          45.0,
          45.0,
          45.0,
          45.0,
          45.0,
          45.0,
          45.0,
          45.0,
          45.0,
          45.0,
          45.0,
          45.0,
          45.0,
          45.0,
          45.0,
          45.0,
          45.0,
          45.0,
          45.0,
          48.497,
          45.0,
          17.616,
          21.154,
          45.0,
          45.0,
          45.0,
          45.0,
          45.0,
          45.0,
          45.0,
          45.0,
          45.0,
          45.0,
          45.0,
          45.0,
          45.0,
          45.0,
          45.0,
          45.0,
          45.0,
          45.0,
          45.0,
          45.0,
          45.0,
          57.002,
          45.0,
          21.628,
          30.723,
          45.0,
          45.0,
          45.0,
          45.0,
          45.0,
          45.0,
          45.0,
          45.0,
          45.0,
          45.0,
          45.0,
          45.0,
          45.0,
          45.0,
          45.0,
          45.0,
          45.0,
          45.0,
          45.0,
          45.0,
          45.0,
          45.0,
          45.0,
          20.76,
          34.516,
          45.0,
          45.0,
          45.0,
          45.0,
          45.0,
          45.0,
          45.0,
          45.0,
          45.0,
          45.0,
          45.0,
          45.0,
          45.0,
          45.0,
          45.0,
          45.0,
          45.0,
          45.0,
          45.0,
          45.0,
          45.0,
          56.837,
          45.0,
          21.163,
          42.385,
          45.0,
          45.0,
          45.0,
          45.0,
          45.0,
          45.0,
          45.0,
          45.0,
          45.0,
          45.0,
          45.0,
          45.0,
          45.0,
          45.0,
          45.0,
          45.0,
          45.0,
          45.0,
          45.0,
          45.0,
          45.0,
          67.317,
          45.0,
          24.771,
          45.0,
          45.0,
          45.0,
          45.0,
          45.0,
          45.0,
          45.0,
          45.0,
          45.0,
          45.0,
          45.0,
          45.0,
          45.0,
          45.0,
          45.0,
          45.0,
          45.0,
          45.0,
          45.0,
          45.0,
          45.0,
          45.0,
          45.0,
          37.674,
          27.375,
          45.0,
          45.0,
          45.0,
          45.0,
          45.0,
          45.0,
          45.0,
          45.0,
          45.0,
          45.0,
          45.0,
          45.0,
          45.0,
          45.0,
          45.0,
          45.0,
          45.0,
          45.0,
          45.0,
          45.0,
          45.0,
          45.0,
          73.613,
          37.993,
          34.945,
          45.0,
          45.0,
          45.0,
          45.0,
          45.0,
          45.0,
          45.0,
          45.0,
          45.0,
          45.0,
          45.0,
          45.0,
          45.0,
          45.0,
          45.0,
          45.0,
          45.0,
          45.0,
          45.0,
          45.0,
          45.0,
          45.0,
          69.469,
          34.32,
          45.0,
          45.0,
          45.0,
          45.0,
          45.0,
          45.0,
          45.0,
          45.0,
          45.0,
          45.0,
          45.0,
          45.0,
          45.0,
          45.0,
          45.0,
          45.0,
          45.0,
          45.0,
          45.0,
          45.0,
          45.0,
          45.0,
          45.0,
          62.115,
          28.667,
          45.0,
          45.0,
          45.0,
          45.0,
          45.0,
          45.0,
          45.0,
          45.0,
          45.0,
          45.0,
          45.0,
          45.0,
          45.0,
          45.0,
          45.0,
          45.0,
          45.0,
          45.0,
          45.0,
          45.0,
          45.0,
          45.0,
          45.0,
          60.103,
          31.43,
          45.0,
          45.0,
          45.0,
          45.0,
          45.0,
          45.0,
          45.0,
          45.0,
          45.0,
          45.0,
          45.0,
          45.0,
          45.0,
          45.0,
          45.0,
          45.0,
          45.0,
          45.0,
          45.0,
          45.0,
          45.0,
          45.0,
          45.0,
          45.0,
          36.273,
          45.0,
          45.0,
          45.0,
          45.0,
          45.0,
          45.0,
          45.0,
          45.0,
          45.0,
          45.0,
          45.0,
          45.0,
          45.0,
          45.0,
          45.0,
          45.0,
          45.0,
          45.0,
          45.0,
          45.0,
          45.0,
          45.0,
          45.0,
          56.467,
          41.655,
          45.0,
          45.0,
          45.0,
          45.0,
          45.0,
          45.0,
          45.0,
          45.0,
          45.0,
          45.0,
          45.0,
          45.0,
          45.0,
          45.0,
          45.0,
          45.0,
          45.0,
          45.0,
          45.0,
          45.0,
          45.0,
          45.0,
          45.0,
          47.72,
          41.462,
          45.0,
          45.0,
          45.0,
          45.0,
          45.0,
          45.0,
          45.0,
          45.0,
          45.0,
          45.0,
          45.0,
          45.0,
          45.0,
          45.0,
          45.0,
          45.0,
          45.0,
          45.0,
          45.0,
          45.0,
          45.0,
          45.0,
          45.0,
          40.497,
          39.11,
          45.0,
          45.0,
          45.0,
          45.0,
          45.0,
          45.0,
          45.0,
          45.0,
          45.0,
          45.0,
          45.0,
          45.0,
          45.0,
          45.0,
          45.0,
          45.0,
          45.0,
          45.0,
          45.0,
          45.0,
          45.0,
          45.0,
          45.0,
          42.153,
          42.904,
          45.0,
          45.0,
          45.0,
          45.0,
          45.0,
          45.0,
          45.0,
          45.0,
          45.0,
          45.0,
          45.0,
          45.0,
          45.0,
          45.0,
          45.0,
          45.0,
          45.0,
          45.0,
          45.0,
          45.0,
          45.0,
          45.0,
          45.0,
          42.411,
          43.412,
          45.0,
          45.0,
          45.0,
          45.0,
          45.0,
          45.0,
          45.0,
          45.0,
          45.0,
          45.0,
          45.0,
          45.0,
          45.0,
          45.0,
          45.0,
          45.0,
          45.0,
          45.0,
          45.0,
          45.0,
          45.0,
          45.0,
          45.0,
          46.515,
          45.0,
          45.0,
          45.0,
          45.0,
          45.0,
          45.0,
          45.0,
          45.0,
          45.0,
          45.0,
          45.0,
          45.0,
          45.0,
          45.0,
          45.0,
          45.0,
          45.0,
          45.0,
          45.0,
          45.0,
          45.0,
          45.0,
          45.0,
          45.0,
          47.13,
          45.0,
          45.0,
          45.0,
          45.0,
          45.0,
          45.0,
          45.0,
          45.0,
          45.0,
          45.0,
          45.0,
          45.0,
          45.0,
          45.0,
          45.0,
          45.0,
          45.0,
          45.0,
          45.0,
          45.0,
          45.0,
          45.0,
          45.0,
          45.0,
          47.461,
          45.0,
          45.0,
          45.0,
          45.0,
          37.299,
          45.0,
          45.0,
          45.0,
          45.0,
          45.0,
          45.0,
          45.0,
          45.0,
          45.0,
          45.0,
          45.0,
          45.0,
          45.0,
          45.0,
          45.0,
          45.0,
          45.0,
          45.0,
          45.0,
          49.294,
          45.0,
          45.0,
          45.0,
          45.0,
          31.58,
          45.0,
          45.0,
          45.0,
          45.0,
          45.0,
          45.0,
          45.0,
          45.0,
          45.0,
          45.0,
          45.0,
          45.0,
          45.0,
          45.0,
          45.0,
          45.0,
          45.0,
          45.0,
          45.0,
          42.1,
          45.0,
          45.0,
          45.0,
          45.0,
          31.578,
          45.0,
          45.0,
          45.0,
          45.0,
          45.0,
          45.0,
          45.0,
          45.0,
          45.0,
          45.0,
          45.0,
          45.0,
          45.0,
          45.0,
          45.0,
          45.0,
          45.0,
          45.0,
          45.0,
          37.035,
          45.0,
          45.0,
          45.0,
          45.0,
          39.704,
          45.0,
          45.0,
          45.0,
          45.0,
          45.0,
          45.0,
          45.0,
          45.0,
          45.0,
          45.0,
          45.0,
          45.0,
          45.0,
          45.0,
          45.0,
          45.0,
          45.0,
          45.0,
          45.0,
          30.323,
          45.0,
          45.0,
          45.0,
          45.0,
          45.0,
          45.0,
          45.0,
          45.0,
          45.0,
          45.0,
          45.0,
          45.0,
          45.0,
          45.0,
          45.0,
          45.0,
          45.0,
          45.0,
          45.0,
          45.0,
          45.0,
          45.0,
          45.0,
          45.0,
          18.872,
          45.0,
          45.0,
          45.0,
          45.0,
          39.11,
          45.0,
          45.0,
          45.0,
          45.0,
          45.0,
          45.0,
          45.0,
          45.0,
          45.0,
          45.0,
          45.0,
          45.0,
          45.0,
          45.0,
          45.0,
          45.0,
          45.0,
          45.0,
          45.0,
          12.667,
          45.0,
          40.005,
          45.0,
          45.0,
          33.445,
          45.0,
          45.0,
          45.0,
          45.0,
          45.0,
          45.0,
          45.0,
          45.0,
          45.0,
          45.0,
          45.0,
          45.0,
          45.0,
          45.0,
          45.0,
          45.0,
          45.0,
          45.0,
          45.0,
          8.653,
          45.0,
          24.688,
          45.0,
          45.0,
          27.16,
          45.0,
          45.0,
          45.0,
          45.0,
          45.0,
          45.0,
          45.0,
          45.0,
          45.0,
          45.0,
          45.0,
          45.0,
          45.0,
          45.0,
          45.0,
          45.0,
          45.0,
          45.0,
          45.0,
          9.257,
          45.0,
          23.717,
          45.0,
          45.0,
          34.817,
          45.0,
          45.0,
          45.0,
          45.0,
          45.0,
          45.0,
          45.0,
          45.0,
          45.0,
          45.0,
          45.0,
          45.0,
          45.0,
          45.0,
          45.0,
          45.0,
          45.0,
          45.0,
          45.0,
          8.001,
          45.0,
          18.662,
          45.0,
          45.0,
          35.964,
          45.0,
          45.0,
          45.0,
          45.0,
          45.0,
          45.0,
          45.0,
          45.0,
          45.0,
          45.0,
          45.0,
          45.0,
          45.0,
          45.0,
          45.0,
          45.0,
          45.0,
          45.0,
          45.0,
          10.037,
          45.0,
          25.472,
          45.0,
          45.0,
          45.0,
          45.0,
          45.0,
          45.0,
          45.0,
          45.0,
          45.0,
          45.0,
          45.0,
          45.0,
          45.0,
          45.0,
          45.0,
          45.0,
          45.0,
          45.0,
          45.0,
          45.0,
          45.0,
          45.0,
          12.273,
          45.0,
          30.823,
          45.0,
          45.0,
          45.0,
          45.0,
          45.0,
          45.0,
          45.0,
          45.0,
          45.0,
          45.0,
          45.0,
          45.0,
          45.0,
          45.0,
          45.0,
          45.0,
          45.0,
          45.0,
          45.0,
          45.0,
          45.0,
          45.0,
          15.55,
          45.0,
          37.02,
          45.0,
          45.0,
          45.0,
          45.0,
          45.0,
          45.0,
          45.0,
          45.0,
          45.0,
          45.0,
          45.0,
          45.0,
          45.0,
          45.0,
          45.0,
          45.0,
          45.0,
          45.0,
          45.0,
          45.0,
          45.0,
          45.0,
          19.123,
          45.0,
          44.407,
          45.0,
          45.0,
          45.0,
          45.0,
          45.0,
          45.0,
          45.0,
          45.0,
          45.0,
          45.0,
          45.0,
          45.0,
          45.0,
          45.0,
          45.0,
          45.0,
          45.0,
          45.0,
          45.0,
          45.0,
          45.0,
          45.0,
          24.904,
          45.0,
          45.0,
          45.0,
          41.296,
          45.0,
          45.0,
          45.0,
          45.0,
          45.0,
          45.0,
          45.0,
          45.0,
          45.0,
          45.0,
          45.0,
          45.0,
          45.0,
          45.0,
          45.0,
          45.0,
          45.0,
          45.0,
          45.0,
          45.0,
          36.363,
          45.0,
          45.0,
          45.0,
          38.723,
          45.0,
          45.0,
          45.0,
          45.0,
          45.0,
          45.0,
          45.0,
          45.0,
          45.0,
          45.0,
          45.0,
          45.0,
          45.0,
          45.0,
          45.0,
          45.0,
          45.0,
          45.0,
          45.0,
          45.0,
          44.403,
          45.0,
          45.0,
          45.0,
          36.17,
          45.0,
          45.0,
          45.0,
          45.0,
          45.0,
          45.0,
          45.0,
          45.0,
          45.0,
          45.0,
          45.0,
          45.0,
          45.0,
          45.0,
          45.0,
          45.0,
          45.0,
          45.0,
          45.0,
          45.0,
          46.373,
          45.0,
          45.0,
          45.0,
          31.48,
          45.0,
          45.0,
          45.0,
          45.0,
          45.0,
          45.0,
          45.0,
          45.0,
          45.0,
          45.0,
          45.0,
          45.0,
          45.0,
          45.0,
          45.0,
          45.0,
          45.0,
          45.0,
          45.0,
          45.0,
          45.01,
          45.0,
          44.035,
          45.0,
          29.321,
          45.0,
          45.0,
          45.0,
          45.0,
          45.0,
          45.0,
          45.0,
          45.0,
          45.0,
          45.0,
          45.0,
          45.0,
          45.0,
          45.0,
          45.0,
          45.0,
          45.0,
          45.0,
          45.0,
          45.0,
          47.948,
          45.0,
          35.413,
          45.0,
          32.917,
          45.0,
          45.0,
          45.0,
          45.0,
          45.0,
          45.0,
          45.0,
          45.0,
          45.0,
          45.0,
          45.0,
          45.0,
          45.0,
          45.0,
          45.0,
          45.0,
          45.0,
          45.0,
          45.0,
          45.0,
          38.293,
          41.094,
          20.994,
          45.0,
          29.026,
          45.0,
          45.0,
          45.0,
          45.0,
          45.0,
          45.0,
          45.0,
          45.0,
          45.0,
          45.0,
          45.0,
          45.0,
          45.0,
          45.0,
          45.0,
          45.0,
          45.0,
          45.0,
          45.0,
          45.0,
          41.43,
          45.0,
          20.483,
          45.0,
          35.353,
          45.0,
          45.0,
          45.0,
          45.0,
          45.0,
          45.0,
          45.0,
          45.0,
          45.0,
          45.0,
          45.0,
          45.0,
          45.0,
          45.0,
          45.0,
          45.0,
          45.0,
          45.0,
          45.0,
          45.0,
          38.38,
          45.0,
          20.066,
          45.0,
          39.264,
          45.0,
          45.0,
          45.0,
          45.0,
          45.0,
          45.0,
          45.0,
          45.0,
          45.0,
          45.0,
          45.0,
          45.0,
          45.0,
          45.0,
          45.0,
          45.0,
          45.0,
          45.0,
          45.0,
          45.0,
          36.14,
          45.0,
          24.7,
          45.0,
          45.0,
          45.0,
          45.0,
          45.0,
          45.0,
          45.0,
          45.0,
          45.0,
          45.0,
          45.0,
          45.0,
          45.0,
          45.0,
          45.0,
          45.0,
          45.0,
          45.0,
          45.0,
          45.0,
          45.0,
          45.0,
          26.467,
          45.0,
          25.269,
          45.0,
          45.0,
          45.0,
          45.0,
          45.0,
          45.0,
          45.0,
          45.0,
          45.0,
          45.0,
          45.0,
          45.0,
          45.0,
          45.0,
          45.0,
          45.0,
          45.0,
          45.0,
          45.0,
          45.0,
          45.0,
          45.0,
          23.95,
          45.0,
          38.522,
          45.0,
          45.0,
          45.0,
          45.0,
          45.0,
          45.0,
          45.0,
          45.0,
          45.0,
          45.0,
          45.0,
          45.0,
          45.0,
          45.0,
          45.0,
          45.0,
          45.0,
          45.0,
          45.0,
          45.0,
          45.0,
          45.0,
          18.511,
          45.0,
          43.809,
          45.0,
          45.0,
          45.0,
          45.0,
          45.0,
          45.0,
          45.0,
          45.0,
          45.0,
          45.0,
          45.0,
          45.0,
          45.0,
          45.0,
          45.0,
          45.0,
          45.0,
          45.0,
          45.0,
          45.0,
          45.0,
          45.0,
          19.286,
          45.0,
          45.0,
          45.0,
          45.0,
          45.0,
          45.0,
          45.0,
          45.0,
          45.0,
          45.0,
          45.0,
          45.0,
          45.0,
          45.0,
          45.0,
          45.0,
          45.0,
          45.0,
          45.0,
          45.0,
          45.0,
          45.0,
          45.0,
          45.0,
          15.977,
          45.0,
          45.0,
          45.0,
          45.0,
          45.0,
          45.0,
          42.497,
          45.0,
          45.0,
          45.0,
          45.0,
          45.0,
          45.0,
          45.0,
          45.0,
          45.0,
          45.0,
          45.0,
          45.0,
          45.0,
          45.0,
          45.0,
          45.0,
          45.0,
          18.03,
          45.0,
          45.0,
          45.0,
          45.0,
          45.0,
          45.0,
          41.332,
          45.0,
          45.0,
          45.0,
          45.0,
          45.0,
          45.0,
          45.0,
          45.0,
          45.0,
          45.0,
          45.0,
          45.0,
          45.0,
          45.0,
          45.0,
          45.0,
          45.0,
          14.098,
          45.0,
          36.298,
          10.516,
          35.423,
          45.0,
          45.0,
          27.913,
          45.0,
          45.0,
          45.0,
          45.0,
          45.0,
          45.0,
          45.0,
          45.0,
          45.0,
          45.0,
          45.0,
          45.0,
          45.0,
          45.0,
          45.0,
          45.0,
          45.0,
          16.667,
          45.0,
          32.176,
          7.022,
          37.826,
          45.0,
          45.0,
          24.133,
          45.0,
          45.0,
          45.0,
          45.0,
          45.0,
          45.0,
          45.0,
          45.0,
          45.0,
          45.0,
          45.0,
          45.0,
          45.0,
          45.0,
          45.0,
          45.0,
          45.0,
          20.398,
          45.0,
          28.328,
          6.645,
          37.144,
          45.0,
          45.0,
          21.461,
          45.0,
          45.0,
          45.0,
          45.0,
          45.0,
          45.0,
          45.0,
          45.0,
          45.0,
          45.0,
          45.0,
          45.0,
          45.0,
          45.0,
          45.0,
          45.0,
          45.0,
          23.276,
          43.597,
          26.313,
          6.805,
          35.708,
          45.0,
          45.0,
          20.074,
          45.0,
          45.0,
          45.0,
          45.0,
          45.0,
          45.0,
          45.0,
          45.0,
          45.0,
          45.0,
          45.0,
          45.0,
          45.0,
          45.0,
          45.0,
          45.0,
          45.0,
          34.041,
          45.0,
          35.732,
          9.282,
          41.703,
          45.0,
          45.0,
          22.739,
          45.0,
          45.0,
          45.0,
          45.0,
          45.0,
          45.0,
          45.0,
          45.0,
          45.0,
          45.0,
          45.0,
          45.0,
          45.0,
          45.0,
          45.0,
          45.0,
          45.0,
          34.309,
          43.363,
          41.635,
          10.937,
          39.963,
          45.0,
          45.0,
          27.632,
          45.0,
          45.0,
          45.0,
          45.0,
          45.0,
          45.0,
          45.0,
          45.0,
          45.0,
          45.0,
          45.0,
          45.0,
          45.0,
          45.0,
          45.0,
          45.0,
          45.0,
          38.488,
          36.777,
          45.0,
          13.02,
          42.958,
          45.0,
          45.0,
          37.994,
          45.0,
          45.0,
          45.0,
          45.0,
          45.0,
          45.0,
          45.0,
          45.0,
          45.0,
          45.0,
          45.0,
          45.0,
          45.0,
          45.0,
          45.0,
          45.0,
          45.0,
          38.224,
          32.086,
          45.0,
          15.368,
          41.343,
          45.0,
          45.0,
          45.0,
          45.0,
          45.0,
          45.0,
          45.0,
          45.0,
          45.0,
          45.0,
          45.0,
          45.0,
          45.0,
          45.0,
          45.0,
          45.0,
          45.0,
          45.0,
          45.0,
          45.0,
          33.727,
          26.408,
          44.762,
          16.43,
          39.565,
          45.0,
          45.0,
          45.0,
          45.0,
          45.0,
          45.0,
          45.0,
          45.0,
          45.0,
          45.0,
          45.0,
          45.0,
          45.0,
          45.0,
          45.0,
          45.0,
          45.0,
          45.0,
          45.0,
          45.0,
          34.628,
          32.233,
          45.0,
          20.197,
          45.0,
          45.0,
          45.0,
          45.0,
          45.0,
          45.0,
          45.0,
          45.0,
          45.0,
          45.0,
          45.0,
          45.0,
          45.0,
          45.0,
          45.0,
          45.0,
          45.0,
          45.0,
          45.0,
          45.0,
          45.0,
          32.252,
          35.005,
          45.0,
          19.461,
          45.0,
          45.0,
          45.0,
          45.0,
          45.0,
          45.0,
          45.0,
          45.0,
          45.0,
          45.0,
          45.0,
          45.0,
          45.0,
          45.0,
          45.0,
          45.0,
          45.0,
          45.0,
          45.0,
          45.0,
          45.0,
          24.369,
          32.006,
          39.406,
          17.11,
          45.0,
          45.0,
          45.0,
          45.0,
          45.0,
          45.0,
          45.0,
          45.0,
          45.0,
          45.0,
          45.0,
          45.0,
          45.0,
          45.0,
          45.0,
          45.0,
          45.0,
          45.0,
          45.0,
          45.0,
          45.0,
          21.159,
          30.606,
          36.047,
          15.85,
          45.0,
          45.0,
          45.0,
          45.0,
          45.0,
          45.0,
          45.0,
          45.0,
          45.0,
          45.0,
          45.0,
          45.0,
          45.0,
          45.0,
          45.0,
          45.0,
          45.0,
          45.0,
          45.0,
          45.0,
          45.0,
          22.287,
          29.662,
          42.34,
          17.778,
          45.0,
          45.0,
          45.0,
          45.0,
          45.0,
          45.0,
          45.0,
          45.0,
          45.0,
          45.0,
          45.0,
          45.0,
          45.0,
          45.0,
          45.0,
          45.0,
          45.0,
          45.0,
          45.0,
          45.0,
          45.0,
          22.812,
          23.767,
          45.0,
          20.481,
          35.209,
          45.0,
          45.0,
          45.0,
          45.0,
          45.0,
          45.0,
          45.0,
          45.0,
          45.0,
          45.0,
          45.0,
          45.0,
          45.0,
          45.0,
          45.0,
          45.0,
          45.0,
          45.0,
          45.0,
          45.0,
          27.839,
          20.953,
          45.0,
          26.29,
          28.354,
          45.0,
          45.0,
          45.0,
          45.0,
          45.0,
          45.0,
          45.0,
          45.0,
          45.0,
          45.0,
          45.0,
          45.0,
          45.0,
          45.0,
          45.0,
          45.0,
          45.0,
          45.0,
          45.0,
          45.0,
          38.882,
          22.389,
          45.0,
          36.941,
          29.064,
          45.0,
          45.0,
          45.0,
          45.0,
          45.0,
          45.0,
          45.0,
          45.0,
          45.0,
          45.0,
          45.0,
          45.0,
          45.0,
          45.0,
          45.0,
          45.0,
          45.0,
          45.0,
          45.0,
          45.0,
          44.58,
          20.242,
          40.327,
          41.172,
          21.952,
          45.0,
          45.0,
          45.0,
          45.0,
          45.0,
          45.0,
          45.0,
          45.0,
          45.0,
          45.0,
          45.0,
          45.0,
          45.0,
          45.0,
          45.0,
          45.0,
          45.0,
          45.0,
          45.0,
          45.0,
          46.052,
          23.322,
          28.899,
          45.0,
          18.237,
          45.0,
          45.0,
          45.0,
          45.0,
          45.0,
          45.0,
          45.0,
          45.0,
          45.0,
          45.0,
          45.0,
          45.0,
          45.0,
          45.0,
          45.0,
          45.0,
          45.0,
          45.0,
          45.0,
          45.0,
          41.148,
          24.56,
          16.964,
          45.0,
          11.261,
          45.0,
          45.0,
          45.0,
          45.0,
          45.0,
          45.0,
          45.0,
          45.0,
          45.0,
          45.0,
          45.0,
          45.0,
          45.0,
          45.0,
          45.0,
          45.0,
          45.0,
          45.0,
          45.0,
          45.0,
          31.808,
          28.194,
          13.113,
          45.0,
          8.131,
          45.0,
          34.843,
          45.0,
          45.0,
          45.0,
          45.0,
          45.0,
          45.0,
          45.0,
          45.0,
          45.0,
          45.0,
          45.0,
          45.0,
          45.0,
          45.0,
          45.0,
          45.0,
          45.0,
          45.0,
          29.077,
          31.076,
          12.328,
          45.0,
          7.004,
          45.0,
          30.44,
          45.0,
          45.0,
          45.0,
          45.0,
          45.0,
          45.0,
          45.0,
          45.0,
          45.0,
          45.0,
          45.0,
          45.0,
          45.0,
          45.0,
          45.0,
          45.0,
          45.0,
          45.0,
          26.368,
          28.164,
          11.493,
          45.0,
          5.074,
          45.0,
          30.671,
          45.0,
          45.0,
          45.0,
          45.0,
          45.0,
          45.0,
          45.0,
          45.0,
          45.0,
          45.0,
          45.0,
          45.0,
          45.0,
          45.0,
          45.0,
          45.0,
          45.0,
          45.0,
          36.035,
          36.702,
          14.83,
          45.0,
          3.938,
          45.0,
          43.398,
          45.0,
          45.0,
          45.0,
          45.0,
          45.0,
          45.0,
          45.0,
          45.0,
          45.0,
          45.0,
          45.0,
          45.0,
          45.0,
          45.0,
          45.0,
          45.0,
          45.0,
          45.0,
          37.092,
          38.929,
          19.695,
          45.0,
          3.095,
          45.0,
          45.0,
          45.0,
          45.0,
          45.0,
          45.0,
          45.0,
          45.0,
          45.0,
          45.0,
          45.0,
          45.0,
          45.0,
          45.0,
          45.0,
          45.0,
          45.0,
          45.0,
          45.0,
          45.0,
          36.588,
          40.413,
          22.525,
          45.0,
          2.534,
          45.0,
          45.0,
          45.0,
          45.0,
          45.0,
          45.0,
          45.0,
          45.0,
          45.0,
          45.0,
          45.0,
          45.0,
          45.0,
          45.0,
          45.0,
          45.0,
          45.0,
          45.0,
          45.0,
          45.0,
          34.331,
          38.454,
          26.263,
          45.0,
          2.528,
          45.0,
          45.0,
          45.0,
          45.0,
          45.0,
          45.0,
          45.0,
          45.0,
          45.0,
          45.0,
          45.0,
          45.0,
          45.0,
          45.0,
          45.0,
          45.0,
          45.0,
          45.0,
          45.0,
          45.0,
          31.11,
          37.724,
          30.048,
          45.0,
          2.764,
          41.196,
          45.0,
          45.0,
          45.0,
          45.0,
          45.0,
          45.0,
          45.0,
          45.0,
          45.0,
          45.0,
          45.0,
          45.0,
          45.0,
          45.0,
          45.0,
          45.0,
          45.0,
          45.0,
          45.0,
          30.394,
          34.974,
          28.597,
          45.0,
          3.45,
          44.177,
          45.0,
          45.0,
          45.0,
          45.0,
          45.0,
          45.0,
          45.0,
          45.0,
          45.0,
          45.0,
          45.0,
          45.0,
          45.0,
          45.0,
          45.0,
          45.0,
          45.0,
          45.0,
          45.0,
          24.126,
          34.368,
          26.853,
          45.0,
          4.709,
          45.0,
          45.0,
          45.0,
          45.0,
          45.0,
          45.0,
          45.0,
          45.0,
          45.0,
          45.0,
          45.0,
          45.0,
          45.0,
          45.0,
          45.0,
          45.0,
          45.0,
          45.0,
          45.0,
          45.0,
          26.695,
          36.64,
          29.117,
          45.0,
          7.372,
          45.0,
          45.0,
          45.0,
          45.0,
          45.0,
          45.0,
          45.0,
          45.0,
          45.0,
          45.0,
          45.0,
          45.0,
          45.0,
          45.0,
          45.0,
          45.0,
          45.0,
          45.0,
          45.0,
          45.0,
          25.288,
          31.466,
          27.301,
          45.0,
          10.833,
          45.0,
          45.0,
          45.0,
          45.0,
          45.0,
          45.0,
          45.0,
          45.0,
          45.0,
          45.0,
          45.0,
          45.0,
          45.0,
          45.0,
          45.0,
          45.0,
          45.0,
          45.0,
          45.0,
          45.0,
          18.301,
          26.147,
          23.536,
          44.884,
          12.318,
          45.0,
          45.0,
          45.0,
          45.0,
          45.0,
          45.0,
          45.0,
          45.0,
          45.0,
          45.0,
          45.0,
          45.0,
          45.0,
          45.0,
          45.0,
          45.0,
          45.0,
          45.0,
          45.0,
          45.0,
          22.901,
          36.997,
          34.75,
          45.0,
          21.866,
          45.0,
          45.0,
          45.0,
          45.0,
          45.0,
          45.0,
          45.0,
          45.0,
          45.0,
          45.0,
          45.0,
          45.0,
          45.0,
          45.0,
          45.0,
          45.0,
          45.0,
          45.0,
          45.0,
          45.0,
          20.598,
          35.364,
          33.809,
          45.0,
          24.99,
          45.0,
          45.0,
          45.0,
          45.0,
          45.0,
          45.0,
          45.0,
          45.0,
          45.0,
          45.0,
          45.0,
          45.0,
          45.0,
          45.0,
          45.0,
          45.0,
          45.0,
          45.0,
          45.0,
          45.0,
          23.132,
          39.555,
          37.497,
          45.0,
          29.654,
          45.0,
          45.0,
          45.0,
          45.0,
          45.0,
          45.0,
          45.0,
          45.0,
          45.0,
          45.0,
          45.0,
          45.0,
          45.0,
          45.0,
          45.0,
          45.0,
          45.0,
          45.0,
          45.0,
          45.0,
          26.338,
          37.297,
          38.155,
          39.033,
          32.388,
          45.0,
          45.0,
          45.0,
          45.0,
          45.0,
          45.0,
          45.0,
          45.0,
          45.0,
          45.0,
          45.0,
          45.0,
          45.0,
          45.0,
          45.0,
          45.0,
          45.0,
          45.0,
          45.0,
          45.0,
          31.518,
          33.171,
          41.68,
          38.362,
          37.555,
          45.0,
          45.0,
          45.0,
          45.0,
          45.0,
          45.0,
          45.0,
          45.0,
          45.0,
          45.0,
          45.0,
          45.0,
          45.0,
          45.0,
          45.0,
          45.0,
          45.0,
          45.0,
          45.0,
          45.0,
          35.354,
          27.578,
          40.289,
          35.344,
          40.599,
          45.0,
          45.0,
          45.0,
          45.0,
          45.0,
          45.0,
          45.0,
          45.0,
          45.0,
          45.0,
          45.0,
          45.0,
          45.0,
          45.0,
          45.0,
          45.0,
          45.0,
          45.0,
          45.0,
          45.0,
          38.468,
          26.228,
          45.0,
          36.104,
          45.0,
          45.0,
          45.0,
          45.0,
          45.0,
          45.0,
          45.0,
          45.0,
          45.0,
          45.0,
          45.0,
          45.0,
          45.0,
          45.0,
          45.0,
          45.0,
          45.0,
          45.0,
          45.0,
          45.0,
          45.0,
          32.907,
          24.618,
          45.0,
          30.143,
          42.259,
          45.0,
          45.0,
          45.0,
          45.0,
          45.0,
          45.0,
          45.0,
          45.0,
          45.0,
          45.0,
          45.0,
          45.0,
          45.0,
          45.0,
          45.0,
          45.0,
          45.0,
          45.0,
          45.0,
          45.0,
          33.48,
          28.474,
          45.0,
          32.652,
          45.0,
          45.0,
          45.0,
          45.0,
          45.0,
          45.0,
          45.0,
          45.0,
          45.0,
          45.0,
          45.0,
          45.0,
          45.0,
          45.0,
          45.0,
          45.0,
          45.0,
          45.0,
          45.0,
          45.0,
          45.0,
          29.15,
          27.638,
          45.0,
          28.351,
          45.0,
          45.0,
          45.0,
          45.0,
          45.0,
          45.0,
          45.0,
          45.0,
          45.0,
          45.0,
          45.0,
          45.0,
          45.0,
          45.0,
          45.0,
          45.0,
          45.0,
          45.0,
          45.0,
          45.0,
          45.0,
          37.88,
          39.913,
          45.0,
          36.943,
          45.0,
          45.0,
          45.0,
          45.0,
          45.0,
          45.0,
          45.0,
          45.0,
          45.0,
          45.0,
          45.0,
          45.0,
          45.0,
          45.0,
          45.0,
          45.0,
          45.0,
          45.0,
          45.0,
          45.0,
          45.0,
          32.226,
          32.105,
          45.0,
          31.365,
          45.0,
          45.0,
          45.0,
          45.0,
          45.0,
          45.0,
          45.0,
          45.0,
          45.0,
          45.0,
          45.0,
          45.0,
          45.0,
          45.0,
          45.0,
          45.0,
          45.0,
          45.0,
          45.0,
          45.0,
          45.0,
          40.667,
          41.906,
          45.0,
          37.758,
          45.0,
          45.0,
          45.0,
          45.0,
          45.0,
          45.0,
          45.0,
          45.0,
          45.0,
          45.0,
          45.0,
          45.0,
          45.0,
          45.0,
          45.0,
          45.0,
          45.0,
          45.0,
          45.0,
          45.0,
          45.0,
          45.0,
          45.0,
          45.0,
          37.536,
          45.0,
          45.0,
          45.0,
          45.0,
          45.0,
          45.0,
          45.0,
          45.0,
          45.0,
          45.0,
          45.0,
          45.0,
          45.0,
          45.0,
          45.0,
          45.0,
          45.0,
          45.0,
          45.0,
          45.0,
          45.0,
          45.28,
          44.743,
          45.0,
          34.675,
          45.0,
          45.0,
          45.0,
          45.0,
          45.0,
          45.0,
          45.0,
          45.0,
          45.0,
          45.0,
          45.0,
          45.0,
          45.0,
          45.0,
          45.0,
          45.0,
          45.0,
          45.0,
          45.0,
          45.0,
          45.0,
          44.511,
          38.116,
          45.0,
          29.368,
          45.0,
          45.0,
          45.0,
          45.0,
          45.0,
          45.0,
          45.0,
          45.0,
          45.0,
          45.0,
          45.0,
          45.0,
          45.0,
          45.0,
          45.0,
          45.0,
          45.0,
          45.0,
          45.0,
          45.0,
          45.0,
          45.0,
          34.443,
          45.0,
          30.079,
          45.0,
          45.0,
          45.0,
          45.0,
          45.0,
          45.0,
          45.0,
          45.0,
          45.0,
          45.0,
          45.0,
          45.0,
          45.0,
          45.0,
          45.0,
          45.0,
          45.0,
          45.0,
          45.0,
          45.0,
          45.0,
          46.475,
          30.237,
          45.0,
          30.105,
          45.0,
          45.0,
          45.0,
          45.0,
          45.0,
          45.0,
          45.0,
          45.0,
          45.0,
          45.0,
          45.0,
          45.0,
          45.0,
          45.0,
          45.0,
          45.0,
          45.0,
          45.0,
          45.0,
          45.0,
          45.0,
          45.696,
          28.002,
          45.0,
          33.877,
          45.0,
          45.0,
          45.0,
          45.0,
          45.0,
          45.0,
          45.0,
          45.0,
          45.0,
          45.0,
          45.0,
          45.0,
          45.0,
          45.0,
          45.0,
          45.0,
          45.0,
          45.0,
          45.0,
          45.0,
          45.0,
          47.845,
          29.684,
          45.0,
          37.252,
          45.0,
          45.0,
          45.0,
          45.0,
          45.0,
          45.0,
          45.0,
          45.0,
          45.0,
          45.0,
          45.0,
          45.0,
          45.0,
          45.0,
          45.0,
          45.0,
          45.0,
          45.0,
          45.0,
          45.0,
          45.0,
          37.305,
          28.013,
          42.51,
          32.012,
          45.0,
          45.0,
          45.0,
          45.0,
          45.0,
          45.0,
          45.0,
          45.0,
          45.0,
          45.0,
          45.0,
          45.0,
          45.0,
          45.0,
          45.0,
          45.0,
          45.0,
          45.0,
          45.0,
          45.0,
          45.0,
          32.765,
          29.562,
          27.15,
          30.365,
          45.0,
          45.0,
          45.0,
          45.0,
          45.0,
          45.0,
          45.0,
          45.0,
          45.0,
          45.0,
          45.0,
          45.0,
          45.0,
          45.0,
          45.0,
          45.0,
          45.0,
          45.0,
          45.0,
          45.0,
          45.0,
          34.442,
          32.236,
          25.577,
          33.542,
          45.0,
          45.0,
          45.0,
          45.0,
          45.0,
          45.0,
          36.233,
          45.0,
          45.0,
          45.0,
          45.0,
          45.0,
          45.0,
          45.0,
          45.0,
          45.0,
          45.0,
          45.0,
          45.0,
          45.0,
          45.0,
          34.612,
          31.296,
          26.42,
          40.354,
          45.0,
          45.0,
          45.0,
          45.0,
          45.0,
          45.0,
          33.961,
          45.0,
          45.0,
          45.0,
          45.0,
          45.0,
          45.0,
          45.0,
          45.0,
          45.0,
          45.0,
          45.0,
          45.0,
          45.0,
          45.0,
          34.233,
          26.723,
          28.719,
          39.205,
          45.0,
          45.0,
          45.0,
          45.0,
          45.0,
          45.0,
          38.579,
          45.0,
          45.0,
          45.0,
          45.0,
          45.0,
          45.0,
          45.0,
          45.0,
          45.0,
          45.0,
          45.0,
          45.0,
          45.0,
          45.0,
          40.819,
          26.433,
          36.689,
          45.0,
          45.0,
          45.0,
          45.0,
          45.0,
          45.0,
          45.0,
          37.696,
          45.0,
          45.0,
          45.0,
          45.0,
          45.0,
          45.0,
          45.0,
          45.0,
          45.0,
          45.0,
          45.0,
          45.0,
          45.0,
          45.0,
          37.723,
          23.372,
          38.644,
          45.0,
          45.0,
          45.0,
          45.0,
          45.0,
          45.0,
          45.0,
          29.309,
          45.0,
          45.0,
          45.0,
          45.0,
          45.0,
          45.0,
          45.0,
          45.0,
          45.0,
          45.0,
          45.0,
          45.0,
          45.0,
          45.0,
          46.432,
          25.367,
          44.279,
          45.0,
          45.0,
          45.0,
          45.0,
          45.0,
          45.0,
          45.0,
          24.26,
          45.0,
          45.0,
          45.0,
          45.0,
          45.0,
          45.0,
          45.0,
          45.0,
          45.0,
          45.0,
          45.0,
          45.0,
          45.0,
          45.0,
          45.892,
          26.196,
          44.657,
          45.0,
          45.0,
          45.0,
          45.0,
          45.0,
          45.0,
          45.0,
          18.363,
          45.0,
          45.0,
          45.0,
          45.0,
          45.0,
          45.0,
          45.0,
          45.0,
          45.0,
          45.0,
          45.0,
          45.0,
          45.0,
          45.0,
          40.963,
          25.963,
          44.337,
          45.0,
          45.0,
          45.0,
          45.0,
          45.0,
          45.0,
          45.0,
          18.262,
          45.0,
          45.0,
          45.0,
          45.0,
          45.0,
          45.0,
          45.0,
          45.0,
          45.0,
          45.0,
          45.0,
          45.0,
          45.0,
          45.0,
          23.601,
          25.628,
          40.683,
          45.0,
          45.0,
          45.0,
          45.0,
          45.0,
          45.0,
          45.0,
          21.068,
          45.0,
          45.0,
          45.0,
          45.0,
          45.0,
          45.0,
          45.0,
          45.0,
          45.0,
          45.0,
          45.0,
          45.0,
          45.0,
          45.0,
          5.839,
          22.575,
          37.38,
          45.0,
          45.0,
          27.665,
          45.0,
          45.0,
          45.0,
          45.0,
          24.638,
          45.0,
          45.0,
          45.0,
          45.0,
          45.0,
          45.0,
          45.0,
          45.0,
          45.0,
          45.0,
          45.0,
          45.0,
          45.0,
          45.0,
          3.009,
          32.626,
          45.0,
          45.0,
          45.0,
          18.053,
          45.0,
          45.0,
          45.0,
          45.0,
          41.589,
          45.0,
          45.0,
          45.0,
          45.0,
          45.0,
          45.0,
          45.0,
          45.0,
          45.0,
          45.0,
          45.0,
          45.0,
          45.0,
          45.0,
          1.836,
          27.071,
          39.746,
          45.0,
          45.0,
          11.482,
          45.0,
          45.0,
          45.0,
          45.0,
          45.0,
          45.0,
          45.0,
          45.0,
          45.0,
          45.0,
          45.0,
          45.0,
          45.0,
          45.0,
          45.0,
          45.0,
          45.0,
          45.0,
          45.0,
          1.874,
          31.93,
          38.914,
          43.535,
          45.0,
          12.404,
          45.0,
          45.0,
          45.0,
          45.0,
          45.0,
          45.0,
          45.0,
          45.0,
          45.0,
          45.0,
          45.0,
          45.0,
          45.0,
          45.0,
          45.0,
          45.0,
          45.0,
          45.0,
          45.0,
          1.915,
          34.102,
          39.454,
          40.008,
          45.0,
          13.939,
          45.0,
          45.0,
          45.0,
          45.0,
          45.0,
          45.0,
          45.0,
          45.0,
          45.0,
          45.0,
          45.0,
          45.0,
          45.0,
          45.0,
          45.0,
          45.0,
          45.0,
          45.0,
          45.0,
          1.919,
          33.61,
          45.0,
          29.067,
          45.0,
          15.686,
          45.0,
          45.0,
          45.0,
          45.0,
          45.0,
          45.0,
          45.0,
          45.0,
          45.0,
          45.0,
          45.0,
          45.0,
          45.0,
          45.0,
          45.0,
          45.0,
          45.0,
          45.0,
          45.0,
          2.095,
          37.324,
          40.898,
          27.182,
          41.658,
          19.34,
          45.0,
          45.0,
          45.0,
          45.0,
          45.0,
          45.0,
          45.0,
          45.0,
          45.0,
          45.0,
          45.0,
          45.0,
          45.0,
          45.0,
          45.0,
          45.0,
          45.0,
          45.0,
          45.0,
          2.348,
          35.655,
          43.496,
          24.462,
          33.585,
          25.438,
          45.0,
          45.0,
          45.0,
          45.0,
          45.0,
          45.0,
          45.0,
          45.0,
          45.0,
          45.0,
          45.0,
          45.0,
          45.0,
          45.0,
          45.0,
          45.0,
          45.0,
          45.0,
          45.0,
          2.503,
          28.574,
          31.788,
          18.012,
          28.148,
          30.767,
          45.0,
          45.0,
          45.0,
          45.0,
          45.0,
          45.0,
          45.0,
          45.0,
          45.0,
          45.0,
          45.0,
          45.0,
          45.0,
          45.0,
          45.0,
          45.0,
          45.0,
          45.0,
          45.0,
          2.75,
          24.224,
          23.803,
          12.425,
          27.407,
          41.856,
          45.0,
          45.0,
          45.0,
          45.0,
          45.0,
          45.0,
          45.0,
          45.0,
          45.0,
          45.0,
          45.0,
          45.0,
          45.0,
          45.0,
          45.0,
          45.0,
          45.0,
          45.0,
          45.0,
          3.669,
          22.968,
          25.136,
          11.572,
          33.852,
          45.0,
          45.0,
          45.0,
          45.0,
          45.0,
          45.0,
          45.0,
          45.0,
          45.0,
          45.0,
          45.0,
          45.0,
          45.0,
          45.0,
          45.0,
          45.0,
          45.0,
          45.0,
          45.0,
          45.0,
          4.682,
          23.06,
          23.387,
          10.542,
          31.045,
          45.0,
          45.0,
          45.0,
          45.0,
          45.0,
          45.0,
          45.0,
          45.0,
          45.0,
          45.0,
          45.0,
          45.0,
          45.0,
          45.0,
          45.0,
          45.0,
          45.0,
          45.0,
          45.0,
          45.0,
          5.893,
          25.536,
          24.917,
          11.66,
          28.463,
          45.0,
          45.0,
          45.0,
          44.979,
          45.0,
          45.0,
          45.0,
          45.0,
          45.0,
          45.0,
          45.0,
          45.0,
          45.0,
          45.0,
          45.0,
          45.0,
          45.0,
          45.0,
          45.0,
          45.0,
          7.292,
          25.159,
          22.095,
          13.985,
          23.579,
          45.0,
          45.0,
          45.0,
          37.048,
          45.0,
          45.0,
          45.0,
          45.0,
          45.0,
          45.0,
          45.0,
          45.0,
          45.0,
          45.0,
          45.0,
          45.0,
          45.0,
          45.0,
          45.0,
          45.0,
          9.296,
          31.078,
          22.257,
          20.174,
          17.925,
          45.0,
          45.0,
          45.0,
          35.376,
          45.0,
          45.0,
          45.0,
          45.0,
          45.0,
          45.0,
          45.0,
          45.0,
          45.0,
          45.0,
          45.0,
          45.0,
          45.0,
          45.0,
          45.0,
          45.0,
          11.42,
          36.008,
          25.904,
          26.417,
          15.296,
          45.0,
          45.0,
          45.0,
          34.621,
          45.0,
          45.0,
          45.0,
          45.0,
          45.0,
          45.0,
          45.0,
          45.0,
          45.0,
          45.0,
          45.0,
          45.0,
          45.0,
          45.0,
          45.0,
          45.0,
          13.938,
          43.947,
          31.313,
          40.97,
          14.174,
          45.0,
          45.0,
          45.0,
          44.263,
          45.0,
          45.0,
          45.0,
          45.0,
          45.0,
          45.0,
          45.0,
          45.0,
          45.0,
          45.0,
          45.0,
          45.0,
          45.0,
          45.0,
          45.0,
          45.0,
          13.851,
          39.135,
          32.278,
          40.138,
          12.675,
          45.0,
          45.0,
          45.0,
          45.0,
          45.0,
          45.0,
          45.0,
          45.0,
          45.0,
          45.0,
          45.0,
          45.0,
          45.0,
          45.0,
          45.0,
          45.0,
          45.0,
          45.0,
          45.0,
          45.0,
          15.809,
          45.0,
          37.365,
          45.0,
          15.662,
          45.0,
          45.0,
          45.0,
          45.0,
          45.0,
          45.0,
          45.0,
          45.0,
          45.0,
          45.0,
          45.0,
          45.0,
          45.0,
          45.0,
          45.0,
          45.0,
          45.0,
          45.0,
          45.0,
          45.0,
          16.838,
          45.0,
          43.049,
          45.0,
          21.594,
          45.0,
          45.0,
          45.0,
          45.0,
          45.0,
          45.0,
          45.0,
          45.0,
          45.0,
          45.0,
          45.0,
          45.0,
          45.0,
          45.0,
          45.0,
          45.0,
          45.0,
          45.0,
          45.0,
          45.0,
          17.671,
          44.152,
          45.0,
          45.0,
          29.321,
          42.24,
          45.0,
          45.0,
          45.0,
          45.0,
          45.0,
          45.0,
          45.0,
          45.0,
          45.0,
          45.0,
          45.0,
          45.0,
          45.0,
          45.0,
          45.0,
          45.0,
          45.0,
          45.0,
          45.0,
          17.869,
          37.451,
          45.0,
          45.0,
          38.041,
          39.825,
          45.0,
          45.0,
          45.0,
          45.0,
          45.0,
          45.0,
          45.0,
          45.0,
          45.0,
          45.0,
          45.0,
          45.0,
          45.0,
          45.0,
          45.0,
          45.0,
          45.0,
          45.0,
          45.0,
          19.779,
          29.24,
          45.0,
          45.0,
          45.0,
          40.139,
          45.0,
          45.0,
          45.0,
          45.0,
          45.0,
          45.0,
          45.0,
          45.0,
          45.0,
          45.0,
          45.0,
          45.0,
          45.0,
          45.0,
          45.0,
          45.0,
          45.0,
          45.0,
          45.0,
          20.806,
          23.906,
          45.0,
          43.896,
          45.0,
          38.604,
          45.0,
          45.0,
          45.0,
          45.0,
          45.0,
          45.0,
          45.0,
          45.0,
          45.0,
          45.0,
          45.0,
          45.0,
          45.0,
          45.0,
          45.0,
          45.0,
          45.0,
          45.0,
          45.0,
          23.34,
          22.897,
          39.076,
          38.293,
          45.0,
          36.423,
          45.0,
          45.0,
          45.0,
          45.0,
          45.0,
          45.0,
          45.0,
          45.0,
          45.0,
          45.0,
          45.0,
          45.0,
          45.0,
          45.0,
          45.0,
          45.0,
          45.0,
          45.0,
          45.0,
          27.774,
          25.388,
          40.651,
          37.532,
          45.0,
          38.237,
          45.0,
          45.0,
          45.0,
          45.0,
          45.0,
          45.0,
          45.0,
          45.0,
          45.0,
          45.0,
          45.0,
          45.0,
          45.0,
          45.0,
          45.0,
          45.0,
          45.0,
          45.0,
          45.0,
          26.513,
          24.58,
          29.643,
          30.876,
          41.611,
          36.606,
          45.0,
          45.0,
          45.0,
          45.0,
          45.0,
          45.0,
          45.0,
          45.0,
          45.0,
          45.0,
          45.0,
          45.0,
          45.0,
          45.0,
          45.0,
          45.0,
          45.0,
          45.0,
          45.0,
          26.418,
          26.858,
          24.869,
          28.921,
          39.284,
          45.0,
          45.0,
          45.0,
          45.0,
          45.0,
          45.0,
          45.0,
          45.0,
          45.0,
          45.0,
          45.0,
          45.0,
          45.0,
          45.0,
          45.0,
          45.0,
          45.0,
          45.0,
          45.0,
          45.0,
          25.679,
          28.23,
          22.791,
          28.489,
          34.088,
          45.0,
          45.0,
          45.0,
          45.0,
          45.0,
          45.0,
          45.0,
          45.0,
          45.0,
          45.0,
          45.0,
          45.0,
          45.0,
          45.0,
          45.0,
          45.0,
          45.0,
          45.0,
          45.0,
          45.0,
          25.848,
          32.309,
          26.698,
          27.974,
          33.707,
          45.0,
          45.0,
          45.0,
          45.0,
          45.0,
          45.0,
          45.0,
          45.0,
          45.0,
          45.0,
          45.0,
          45.0,
          45.0,
          45.0,
          45.0,
          45.0,
          45.0,
          45.0,
          45.0,
          45.0,
          24.797,
          32.397,
          30.982,
          26.395,
          32.37,
          45.0,
          45.0,
          45.0,
          45.0,
          45.0,
          45.0,
          45.0,
          45.0,
          45.0,
          45.0,
          45.0,
          45.0,
          45.0,
          45.0,
          45.0,
          45.0,
          45.0,
          45.0,
          45.0,
          45.0,
          24.48,
          31.113,
          33.285,
          23.893,
          31.344,
          45.0,
          45.0,
          45.0,
          45.0,
          45.0,
          45.0,
          45.0,
          45.0,
          45.0,
          45.0,
          45.0,
          45.0,
          45.0,
          45.0,
          45.0,
          45.0,
          45.0,
          45.0,
          45.0,
          45.0,
          23.863,
          26.325,
          34.353,
          23.168,
          30.695,
          45.0,
          45.0,
          45.0,
          45.0,
          45.0,
          45.0,
          45.0,
          45.0,
          45.0,
          45.0,
          45.0,
          45.0,
          45.0,
          45.0,
          45.0,
          45.0,
          45.0,
          45.0,
          45.0,
          45.0,
          24.729,
          23.625,
          31.309,
          22.946,
          31.297,
          45.0,
          45.0,
          45.0,
          45.0,
          45.0,
          45.0,
          45.0,
          45.0,
          45.0,
          45.0,
          45.0,
          45.0,
          45.0,
          45.0,
          45.0,
          45.0,
          45.0,
          45.0,
          45.0,
          45.0,
          26.141,
          23.523,
          31.193,
          23.215,
          33.297,
          45.0,
          45.0,
          45.0,
          45.0,
          45.0,
          45.0,
          45.0,
          45.0,
          45.0,
          45.0,
          45.0,
          45.0,
          45.0,
          45.0,
          45.0,
          45.0,
          45.0,
          45.0,
          45.0,
          45.0,
          23.617,
          22.528,
          31.554,
          21.274,
          30.845,
          45.0,
          45.0,
          45.0,
          45.0,
          45.0,
          45.0,
          45.0,
          45.0,
          45.0,
          45.0,
          45.0,
          45.0,
          45.0,
          45.0,
          45.0,
          45.0,
          45.0,
          45.0,
          45.0,
          45.0,
          23.855,
          23.097,
          29.666,
          17.945,
          27.402,
          34.622,
          45.0,
          45.0,
          45.0,
          45.0,
          45.0,
          45.0,
          45.0,
          45.0,
          45.0,
          45.0,
          45.0,
          45.0,
          45.0,
          45.0,
          45.0,
          45.0,
          45.0,
          45.0,
          45.0,
          22.66,
          25.946,
          34.765,
          16.25,
          27.05,
          26.663,
          45.0,
          45.0,
          45.0,
          45.0,
          45.0,
          45.0,
          45.0,
          45.0,
          45.0,
          45.0,
          45.0,
          45.0,
          45.0,
          45.0,
          45.0,
          45.0,
          45.0,
          45.0,
          45.0,
          22.84,
          30.146,
          34.846,
          14.799,
          25.413,
          18.602,
          45.0,
          45.0,
          45.0,
          45.0,
          45.0,
          45.0,
          45.0,
          45.0,
          45.0,
          45.0,
          45.0,
          45.0,
          45.0,
          45.0,
          45.0,
          45.0,
          45.0,
          45.0,
          45.0,
          25.801,
          36.03,
          41.074,
          16.079,
          27.489,
          14.012,
          45.0,
          45.0,
          45.0,
          45.0,
          45.0,
          45.0,
          45.0,
          45.0,
          45.0,
          45.0,
          45.0,
          45.0,
          45.0,
          45.0,
          45.0,
          45.0,
          45.0,
          45.0,
          45.0,
          25.914,
          39.147,
          40.208,
          17.411,
          27.459,
          11.665,
          45.0,
          45.0,
          45.0,
          45.0,
          45.0,
          45.0,
          45.0,
          45.0,
          45.0,
          45.0,
          45.0,
          45.0,
          45.0,
          45.0,
          45.0,
          45.0,
          45.0,
          45.0,
          45.0,
          25.893,
          41.046,
          36.451,
          19.922,
          26.233,
          12.331,
          45.0,
          45.0,
          45.0,
          45.0,
          45.0,
          45.0,
          45.0,
          45.0,
          45.0,
          45.0,
          45.0,
          45.0,
          45.0,
          45.0,
          45.0,
          45.0,
          45.0,
          45.0,
          45.0,
          27.207,
          43.764,
          31.17,
          22.371,
          24.944,
          15.43,
          45.0,
          45.0,
          45.0,
          45.0,
          45.0,
          45.0,
          45.0,
          45.0,
          45.0,
          45.0,
          45.0,
          45.0,
          45.0,
          45.0,
          45.0,
          45.0,
          45.0,
          45.0,
          45.0,
          28.447,
          43.526,
          30.023,
          28.226,
          26.064,
          23.794,
          45.0,
          45.0,
          45.0,
          45.0,
          45.0,
          45.0,
          45.0,
          45.0,
          45.0,
          45.0,
          45.0,
          45.0,
          45.0,
          45.0,
          45.0,
          45.0,
          45.0,
          45.0,
          45.0,
          29.735,
          44.651,
          28.058,
          29.28,
          24.558,
          36.346,
          45.0,
          45.0,
          45.0,
          45.0,
          45.0,
          45.0,
          45.0,
          45.0,
          45.0,
          45.0,
          45.0,
          45.0,
          45.0,
          45.0,
          45.0,
          45.0,
          45.0,
          45.0,
          45.0,
          29.758,
          40.049,
          23.033,
          27.782,
          21.826,
          45.0,
          45.0,
          45.0,
          45.0,
          45.0,
          45.0,
          45.0,
          45.0,
          45.0,
          45.0,
          45.0,
          45.0,
          45.0,
          45.0,
          45.0,
          45.0,
          45.0,
          45.0,
          45.0,
          45.0,
          30.503,
          36.371,
          19.825,
          26.782,
          20.205,
          45.0,
          45.0,
          45.0,
          45.0,
          45.0,
          45.0,
          45.0,
          45.0,
          45.0,
          45.0,
          45.0,
          45.0,
          45.0,
          45.0,
          45.0,
          45.0,
          45.0,
          45.0,
          45.0,
          45.0,
          29.386,
          33.03,
          16.481,
          22.995,
          18.324,
          45.0,
          45.0,
          45.0,
          45.0,
          45.0,
          45.0,
          45.0,
          45.0,
          45.0,
          45.0,
          45.0,
          45.0,
          45.0,
          45.0,
          45.0,
          45.0,
          45.0,
          45.0,
          45.0,
          45.0,
          32.574,
          32.999,
          16.45,
          22.689,
          19.041,
          45.0,
          45.0,
          45.0,
          45.0,
          45.0,
          45.0,
          45.0,
          45.0,
          45.0,
          45.0,
          45.0,
          45.0,
          45.0,
          45.0,
          45.0,
          45.0,
          45.0,
          45.0,
          45.0,
          45.0,
          29.327,
          27.442,
          13.817,
          17.76,
          19.709,
          45.0,
          45.0,
          45.0,
          45.0,
          45.0,
          45.0,
          45.0,
          45.0,
          45.0,
          45.0,
          45.0,
          45.0,
          45.0,
          45.0,
          45.0,
          45.0,
          45.0,
          45.0,
          45.0,
          45.0,
          32.276,
          30.241,
          13.902,
          16.375,
          24.331,
          45.0,
          45.0,
          45.0,
          45.0,
          45.0,
          45.0,
          45.0,
          45.0,
          45.0,
          45.0,
          45.0,
          45.0,
          45.0,
          45.0,
          45.0,
          45.0,
          45.0,
          45.0,
          45.0,
          45.0,
          28.437,
          26.083,
          12.568,
          13.086,
          25.114,
          45.0,
          45.0,
          45.0,
          45.0,
          45.0,
          45.0,
          45.0,
          45.0,
          45.0,
          45.0,
          45.0,
          45.0,
          45.0,
          45.0,
          45.0,
          45.0,
          45.0,
          45.0,
          45.0,
          45.0,
          27.514,
          30.118,
          13.479,
          12.462,
          31.995,
          45.0,
          45.0,
          45.0,
          45.0,
          45.0,
          45.0,
          45.0,
          45.0,
          45.0,
          45.0,
          45.0,
          45.0,
          45.0,
          45.0,
          45.0,
          45.0,
          45.0,
          45.0,
          45.0,
          45.0,
          29.475,
          34.432,
          16.003,
          13.698,
          36.524,
          45.0,
          45.0,
          45.0,
          45.0,
          45.0,
          45.0,
          45.0,
          45.0,
          45.0,
          45.0,
          45.0,
          45.0,
          45.0,
          45.0,
          45.0,
          45.0,
          45.0,
          45.0,
          45.0,
          45.0,
          28.34,
          30.802,
          17.379,
          14.428,
          38.237,
          45.0,
          45.0,
          45.0,
          45.0,
          45.0,
          45.0,
          45.0,
          45.0,
          45.0,
          45.0,
          45.0,
          45.0,
          45.0,
          45.0,
          45.0,
          45.0,
          45.0,
          45.0,
          45.0,
          45.0,
          30.89,
          27.947,
          19.11,
          15.673,
          37.645,
          45.0,
          45.0,
          45.0,
          45.0,
          45.0,
          45.0,
          45.0,
          45.0,
          45.0,
          45.0,
          45.0,
          45.0,
          45.0,
          45.0,
          45.0,
          45.0,
          45.0,
          45.0,
          45.0,
          45.0,
          35.039,
          26.505,
          20.318,
          17.497,
          40.876,
          45.0,
          45.0,
          45.0,
          45.0,
          45.0,
          45.0,
          45.0,
          45.0,
          45.0,
          45.0,
          45.0,
          45.0,
          45.0,
          45.0,
          45.0,
          45.0,
          45.0,
          45.0,
          45.0,
          45.0,
          32.942,
          22.254,
          20.373,
          18.089,
          40.137,
          45.0,
          45.0,
          45.0,
          45.0,
          45.0,
          45.0,
          45.0,
          45.0,
          45.0,
          45.0,
          45.0,
          45.0,
          45.0,
          45.0,
          45.0,
          45.0,
          45.0,
          45.0,
          45.0,
          45.0,
          36.644,
          21.49,
          23.314,
          21.295,
          45.0,
          45.0,
          45.0,
          45.0,
          45.0,
          45.0,
          45.0,
          45.0,
          45.0,
          45.0,
          45.0,
          45.0,
          45.0,
          45.0,
          45.0,
          45.0,
          45.0,
          45.0,
          45.0,
          45.0,
          45.0,
          32.512,
          19.185,
          23.752,
          22.906,
          45.0,
          45.0,
          45.0,
          45.0,
          45.0,
          45.0,
          45.0,
          45.0,
          45.0,
          45.0,
          45.0,
          45.0,
          45.0,
          45.0,
          45.0,
          45.0,
          45.0,
          45.0,
          45.0,
          45.0,
          45.0,
          29.992,
          17.652,
          24.458,
          24.789,
          45.0,
          45.0,
          45.0,
          45.0,
          45.0,
          45.0,
          45.0,
          45.0,
          45.0,
          45.0,
          45.0,
          45.0,
          45.0,
          45.0,
          45.0,
          45.0,
          45.0,
          45.0,
          45.0,
          45.0,
          45.0,
          30.712,
          20.353,
          27.226,
          31.679,
          45.0,
          45.0,
          45.0,
          45.0,
          45.0,
          45.0,
          45.0,
          45.0,
          45.0,
          45.0,
          45.0,
          45.0,
          45.0,
          45.0,
          45.0,
          45.0,
          45.0,
          45.0,
          45.0,
          45.0,
          45.0,
          26.719,
          21.386,
          26.675,
          34.716,
          45.0,
          45.0,
          45.0,
          45.0,
          45.0,
          45.0,
          45.0,
          45.0,
          45.0,
          45.0,
          45.0,
          45.0,
          45.0,
          45.0,
          45.0,
          45.0,
          45.0,
          45.0,
          45.0,
          45.0,
          45.0,
          24.228,
          22.678,
          25.204,
          40.046,
          45.0,
          45.0,
          45.0,
          45.0,
          45.0,
          45.0,
          45.0,
          45.0,
          45.0,
          45.0,
          45.0,
          45.0,
          45.0,
          45.0,
          45.0,
          45.0,
          45.0,
          45.0,
          45.0,
          45.0,
          45.0,
          20.995,
          22.937,
          23.697,
          38.641,
          45.0,
          45.0,
          45.0,
          45.0,
          45.0,
          45.0,
          45.0,
          45.0,
          45.0,
          45.0,
          45.0,
          45.0,
          45.0,
          45.0,
          45.0,
          45.0,
          45.0,
          45.0,
          45.0,
          45.0,
          45.0,
          17.485,
          23.036,
          22.813,
          43.159,
          45.0,
          45.0,
          45.0,
          45.0,
          45.0,
          45.0,
          45.0,
          45.0,
          45.0,
          45.0,
          45.0,
          45.0,
          45.0,
          45.0,
          45.0,
          45.0,
          45.0,
          45.0,
          45.0,
          45.0,
          45.0,
          15.824,
          20.286,
          23.596,
          42.534,
          45.0,
          43.03,
          45.0,
          45.0,
          45.0,
          45.0,
          45.0,
          45.0,
          45.0,
          45.0,
          45.0,
          45.0,
          45.0,
          45.0,
          45.0,
          45.0,
          45.0,
          45.0,
          45.0,
          45.0,
          45.0,
          13.935,
          17.205,
          24.122,
          41.012,
          39.994,
          40.074,
          45.0,
          45.0,
          45.0,
          45.0,
          45.0,
          45.0,
          45.0,
          45.0,
          45.0,
          45.0,
          45.0,
          45.0,
          45.0,
          45.0,
          45.0,
          45.0,
          45.0,
          45.0,
          45.0,
          15.492,
          16.841,
          27.752,
          44.383,
          35.36,
          45.0,
          45.0,
          45.0,
          45.0,
          45.0,
          45.0,
          45.0,
          45.0,
          45.0,
          45.0,
          45.0,
          45.0,
          45.0,
          45.0,
          45.0,
          45.0,
          45.0,
          45.0,
          45.0,
          45.0,
          18.386,
          17.928,
          28.689,
          45.0,
          39.741,
          45.0,
          45.0,
          45.0,
          45.0,
          45.0,
          45.0,
          45.0,
          45.0,
          45.0,
          45.0,
          45.0,
          45.0,
          45.0,
          45.0,
          45.0,
          45.0,
          45.0,
          45.0,
          45.0,
          45.0,
          21.807,
          20.171,
          24.723,
          41.599,
          36.499,
          45.0,
          45.0,
          45.0,
          45.0,
          45.0,
          45.0,
          45.0,
          45.0,
          45.0,
          45.0,
          45.0,
          45.0,
          45.0,
          45.0,
          45.0,
          45.0,
          45.0,
          45.0,
          45.0,
          45.0,
          23.759,
          22.604,
          19.782,
          41.18,
          41.162,
          45.0,
          45.0,
          45.0,
          45.0,
          45.0,
          45.0,
          45.0,
          45.0,
          45.0,
          45.0,
          45.0,
          45.0,
          45.0,
          45.0,
          45.0,
          45.0,
          45.0,
          45.0,
          45.0,
          45.0,
          25.626,
          25.889,
          14.754,
          39.346,
          45.0,
          45.0,
          45.0,
          45.0,
          45.0,
          45.0,
          45.0,
          45.0,
          45.0,
          45.0,
          45.0,
          45.0,
          45.0,
          45.0,
          45.0,
          45.0,
          45.0,
          45.0,
          45.0,
          45.0,
          45.0,
          28.724,
          31.907,
          15.025,
          41.591,
          45.0,
          45.0,
          45.0,
          45.0,
          45.0,
          45.0,
          45.0,
          45.0,
          45.0,
          45.0,
          45.0,
          45.0,
          45.0,
          45.0,
          45.0,
          45.0,
          45.0,
          45.0,
          45.0,
          45.0,
          45.0,
          25.584,
          29.74,
          13.792,
          34.027,
          45.0,
          45.0,
          45.0,
          45.0,
          45.0,
          45.0,
          45.0,
          45.0,
          45.0,
          45.0,
          45.0,
          45.0,
          45.0,
          45.0,
          45.0,
          45.0,
          45.0,
          45.0,
          45.0,
          45.0,
          45.0,
          26.525,
          32.4,
          16.091,
          35.683,
          45.0,
          45.0,
          45.0,
          45.0,
          45.0,
          45.0,
          45.0,
          45.0,
          45.0,
          45.0,
          45.0,
          45.0,
          45.0,
          45.0,
          45.0,
          45.0,
          45.0,
          45.0,
          45.0,
          45.0,
          45.0,
          26.534,
          34.788,
          17.492,
          33.751,
          45.0,
          45.0,
          45.0,
          45.0,
          45.0,
          45.0,
          45.0,
          45.0,
          45.0,
          45.0,
          45.0,
          45.0,
          45.0,
          45.0,
          45.0,
          45.0,
          45.0,
          45.0,
          45.0,
          45.0,
          45.0,
          26.005,
          33.488,
          17.699,
          35.154,
          45.0,
          43.792,
          45.0,
          45.0,
          45.0,
          45.0,
          45.0,
          45.0,
          45.0,
          45.0,
          45.0,
          45.0,
          45.0,
          45.0,
          45.0,
          45.0,
          45.0,
          45.0,
          45.0,
          45.0,
          45.0,
          25.155,
          30.902,
          17.339,
          32.604,
          45.0,
          36.137,
          45.0,
          45.0,
          45.0,
          45.0,
          45.0,
          45.0,
          45.0,
          45.0,
          45.0,
          45.0,
          45.0,
          45.0,
          45.0,
          45.0,
          45.0,
          45.0,
          45.0,
          45.0,
          45.0,
          26.421,
          31.196,
          18.337,
          32.963,
          45.0,
          38.061,
          45.0,
          45.0,
          45.0,
          45.0,
          45.0,
          45.0,
          45.0,
          45.0,
          45.0,
          45.0,
          45.0,
          45.0,
          45.0,
          45.0,
          45.0,
          45.0,
          45.0,
          45.0,
          45.0,
          31.261,
          34.181,
          22.045,
          34.821,
          45.0,
          43.39,
          45.0,
          45.0,
          45.0,
          45.0,
          45.0,
          45.0,
          45.0,
          45.0,
          45.0,
          45.0,
          45.0,
          45.0,
          45.0,
          45.0,
          45.0,
          45.0,
          45.0,
          45.0,
          45.0,
          31.218,
          31.064,
          20.712,
          31.008,
          45.0,
          43.972,
          45.0,
          45.0,
          45.0,
          45.0,
          45.0,
          45.0,
          45.0,
          45.0,
          45.0,
          45.0,
          45.0,
          45.0,
          45.0,
          45.0,
          45.0,
          45.0,
          45.0,
          45.0,
          45.0,
          34.335,
          33.423,
          21.925,
          34.334,
          45.0,
          45.0,
          45.0,
          45.0,
          45.0,
          45.0,
          45.0,
          45.0,
          45.0,
          45.0,
          45.0,
          45.0,
          45.0,
          45.0,
          45.0,
          45.0,
          45.0,
          45.0,
          45.0,
          45.0,
          45.0,
          35.042,
          30.497,
          21.181,
          36.992,
          45.0,
          45.0,
          45.0,
          45.0,
          45.0,
          45.0,
          45.0,
          45.0,
          45.0,
          45.0,
          45.0,
          45.0,
          45.0,
          45.0,
          45.0,
          45.0,
          45.0,
          45.0,
          45.0,
          45.0,
          45.0,
          33.437,
          29.979,
          20.648,
          40.424,
          45.0,
          45.0,
          45.0,
          45.0,
          45.0,
          45.0,
          45.0,
          45.0,
          45.0,
          45.0,
          45.0,
          45.0,
          45.0,
          45.0,
          45.0,
          45.0,
          45.0,
          45.0,
          45.0,
          45.0,
          45.0,
          29.838,
          28.426,
          19.031,
          44.383,
          45.0,
          45.0,
          45.0,
          45.0,
          45.0,
          45.0,
          45.0,
          45.0,
          45.0,
          45.0,
          45.0,
          45.0,
          45.0,
          45.0,
          45.0,
          45.0,
          45.0,
          45.0,
          45.0,
          45.0,
          45.0,
          25.223,
          23.989,
          17.017,
          43.516,
          34.324,
          45.0,
          45.0,
          45.0,
          45.0,
          45.0,
          45.0,
          45.0,
          45.0,
          45.0,
          45.0,
          45.0,
          45.0,
          45.0,
          45.0,
          45.0,
          45.0,
          45.0,
          45.0,
          45.0,
          45.0,
          23.321,
          22.468,
          17.439,
          45.0,
          16.689,
          45.0,
          45.0,
          45.0,
          45.0,
          45.0,
          45.0,
          45.0,
          45.0,
          45.0,
          45.0,
          45.0,
          45.0,
          45.0,
          45.0,
          45.0,
          45.0,
          45.0,
          45.0,
          45.0,
          45.0,
          22.504,
          23.52,
          18.449,
          45.0,
          9.959,
          45.0,
          45.0,
          45.0,
          45.0,
          45.0,
          45.0,
          45.0,
          45.0,
          45.0,
          45.0,
          45.0,
          45.0,
          45.0,
          45.0,
          45.0,
          45.0,
          45.0,
          45.0,
          45.0,
          45.0,
          17.374,
          19.027,
          14.307,
          35.32,
          6.477,
          45.0,
          45.0,
          45.0,
          45.0,
          45.0,
          45.0,
          45.0,
          45.0,
          45.0,
          45.0,
          45.0,
          45.0,
          45.0,
          45.0,
          45.0,
          45.0,
          45.0,
          45.0,
          45.0,
          45.0,
          18.652,
          22.72,
          15.418,
          42.21,
          5.813,
          45.0,
          45.0,
          45.0,
          45.0,
          45.0,
          45.0,
          45.0,
          45.0,
          45.0,
          45.0,
          45.0,
          45.0,
          45.0,
          45.0,
          45.0,
          45.0,
          45.0,
          45.0,
          45.0,
          45.0,
          17.219,
          23.72,
          11.898,
          34.146,
          3.709,
          45.0,
          45.0,
          45.0,
          45.0,
          45.0,
          45.0,
          45.0,
          45.0,
          45.0,
          45.0,
          45.0,
          45.0,
          45.0,
          45.0,
          45.0,
          45.0,
          45.0,
          45.0,
          45.0,
          45.0,
          19.763,
          28.149,
          11.415,
          33.997,
          2.703,
          45.0,
          45.0,
          45.0,
          45.0,
          45.0,
          45.0,
          45.0,
          45.0,
          45.0,
          45.0,
          45.0,
          45.0,
          45.0,
          45.0,
          45.0,
          45.0,
          45.0,
          45.0,
          45.0,
          45.0,
          20.777,
          32.749,
          10.961,
          35.13,
          2.366,
          45.0,
          45.0,
          45.0,
          45.0,
          45.0,
          45.0,
          45.0,
          45.0,
          45.0,
          45.0,
          45.0,
          45.0,
          45.0,
          45.0,
          45.0,
          45.0,
          45.0,
          45.0,
          45.0,
          45.0,
          22.444,
          38.329,
          13.305,
          41.338,
          2.542,
          45.0,
          45.0,
          45.0,
          45.0,
          45.0,
          45.0,
          45.0,
          45.0,
          45.0,
          45.0,
          45.0,
          45.0,
          45.0,
          45.0,
          45.0,
          45.0,
          45.0,
          45.0,
          45.0,
          45.0,
          21.641,
          35.299,
          13.499,
          34.266,
          2.403,
          45.0,
          45.0,
          45.0,
          45.0,
          45.0,
          45.0,
          45.0,
          45.0,
          45.0,
          45.0,
          45.0,
          45.0,
          45.0,
          45.0,
          45.0,
          45.0,
          45.0,
          45.0,
          45.0,
          45.0,
          23.598,
          45.0,
          17.308,
          35.872,
          2.79,
          45.0,
          45.0,
          45.0,
          45.0,
          45.0,
          45.0,
          45.0,
          45.0,
          45.0,
          45.0,
          45.0,
          45.0,
          45.0,
          45.0,
          45.0,
          45.0,
          45.0,
          45.0,
          45.0,
          45.0,
          28.512,
          45.0,
          21.375,
          38.002,
          3.47,
          45.0,
          45.0,
          45.0,
          45.0,
          45.0,
          45.0,
          45.0,
          45.0,
          45.0,
          45.0,
          45.0,
          45.0,
          45.0,
          45.0,
          45.0,
          45.0,
          45.0,
          45.0,
          45.0,
          45.0,
          29.061,
          45.0,
          18.608,
          29.155,
          4.094,
          45.0,
          45.0,
          45.0,
          45.0,
          45.0,
          45.0,
          45.0,
          45.0,
          45.0,
          45.0,
          45.0,
          45.0,
          45.0,
          45.0,
          45.0,
          45.0,
          45.0,
          45.0,
          45.0,
          45.0,
          28.183,
          45.0,
          19.887,
          26.649,
          5.263,
          45.0,
          45.0,
          45.0,
          45.0,
          45.0,
          45.0,
          45.0,
          45.0,
          45.0,
          45.0,
          45.0,
          45.0,
          45.0,
          45.0,
          45.0,
          45.0,
          45.0,
          45.0,
          45.0,
          45.0,
          30.809,
          45.0,
          20.565,
          25.508,
          6.729,
          45.0,
          45.0,
          45.0,
          45.0,
          45.0,
          45.0,
          45.0,
          45.0,
          45.0,
          45.0,
          45.0,
          45.0,
          45.0,
          45.0,
          45.0,
          45.0,
          45.0,
          45.0,
          45.0,
          45.0,
          27.751,
          45.0,
          21.57,
          23.162,
          7.619,
          45.0,
          45.0,
          45.0,
          45.0,
          45.0,
          45.0,
          45.0,
          45.0,
          45.0,
          45.0,
          45.0,
          45.0,
          45.0,
          45.0,
          45.0,
          45.0,
          45.0,
          45.0,
          45.0,
          45.0,
          28.265,
          45.0,
          25.798,
          25.143,
          8.787,
          45.0,
          45.0,
          45.0,
          45.0,
          45.0,
          45.0,
          45.0,
          45.0,
          45.0,
          45.0,
          45.0,
          45.0,
          45.0,
          45.0,
          45.0,
          45.0,
          45.0,
          45.0,
          45.0,
          45.0,
          32.138,
          45.0,
          33.627,
          28.491,
          9.483,
          45.0,
          45.0,
          45.0,
          45.0,
          45.0,
          45.0,
          45.0,
          45.0,
          45.0,
          45.0,
          45.0,
          45.0,
          45.0,
          45.0,
          45.0,
          45.0,
          45.0,
          45.0,
          45.0,
          45.0,
          32.775,
          45.0,
          34.519,
          25.804,
          8.055,
          45.0,
          45.0,
          45.0,
          45.0,
          45.0,
          45.0,
          45.0,
          45.0,
          45.0,
          45.0,
          45.0,
          45.0,
          45.0,
          45.0,
          45.0,
          45.0,
          45.0,
          45.0,
          45.0,
          45.0,
          33.004,
          42.735,
          34.219,
          24.957,
          6.546,
          40.298,
          45.0,
          45.0,
          45.0,
          45.0,
          45.0,
          45.0,
          45.0,
          45.0,
          45.0,
          45.0,
          45.0,
          45.0,
          45.0,
          45.0,
          45.0,
          45.0,
          45.0,
          45.0,
          45.0,
          35.37,
          45.0,
          39.836,
          27.426,
          5.552,
          39.425,
          45.0,
          45.0,
          45.0,
          45.0,
          45.0,
          45.0,
          45.0,
          45.0,
          45.0,
          45.0,
          45.0,
          45.0,
          45.0,
          45.0,
          45.0,
          45.0,
          45.0,
          45.0,
          45.0,
          36.4,
          45.0,
          45.0,
          25.066,
          4.782,
          37.541,
          45.0,
          45.0,
          45.0,
          45.0,
          45.0,
          45.0,
          45.0,
          45.0,
          45.0,
          45.0,
          45.0,
          45.0,
          45.0,
          45.0,
          45.0,
          45.0,
          45.0,
          45.0,
          45.0,
          39.509,
          45.0,
          45.0,
          25.199,
          4.911,
          45.0,
          45.0,
          45.0,
          45.0,
          45.0,
          45.0,
          45.0,
          45.0,
          45.0,
          45.0,
          45.0,
          45.0,
          45.0,
          45.0,
          45.0,
          45.0,
          45.0,
          45.0,
          45.0,
          45.0,
          41.116,
          45.0,
          45.0,
          28.128,
          6.162,
          45.0,
          45.0,
          45.0,
          45.0,
          45.0,
          45.0,
          45.0,
          45.0,
          45.0,
          45.0,
          45.0,
          45.0,
          45.0,
          45.0,
          45.0,
          45.0,
          45.0,
          45.0,
          45.0,
          45.0,
          35.315,
          45.0,
          45.0,
          25.231,
          6.766,
          45.0,
          45.0,
          45.0,
          45.0,
          45.0,
          45.0,
          45.0,
          45.0,
          45.0,
          45.0,
          45.0,
          45.0,
          45.0,
          45.0,
          45.0,
          45.0,
          45.0,
          45.0,
          45.0,
          45.0,
          41.345,
          45.0,
          45.0,
          26.903,
          9.708,
          45.0,
          45.0,
          45.0,
          45.0,
          45.0,
          45.0,
          45.0,
          45.0,
          45.0,
          45.0,
          45.0,
          45.0,
          45.0,
          45.0,
          45.0,
          45.0,
          45.0,
          45.0,
          45.0,
          45.0,
          38.438,
          45.0,
          45.0,
          24.69,
          11.558,
          45.0,
          45.0,
          45.0,
          45.0,
          45.0,
          45.0,
          45.0,
          45.0,
          45.0,
          45.0,
          45.0,
          45.0,
          45.0,
          45.0,
          45.0,
          45.0,
          45.0,
          45.0,
          45.0,
          45.0,
          36.373,
          45.0,
          41.084,
          23.654,
          14.678,
          45.0,
          45.0,
          45.0,
          45.0,
          45.0,
          45.0,
          45.0,
          45.0,
          45.0,
          45.0,
          45.0,
          45.0,
          45.0,
          45.0,
          45.0,
          45.0,
          45.0,
          45.0,
          45.0,
          45.0,
          36.688,
          45.0,
          35.837,
          23.07,
          17.053,
          41.311,
          45.0,
          45.0,
          45.0,
          45.0,
          45.0,
          45.0,
          45.0,
          45.0,
          45.0,
          45.0,
          45.0,
          45.0,
          45.0,
          45.0,
          45.0,
          45.0,
          45.0,
          45.0,
          45.0,
          38.597,
          45.0,
          33.355,
          23.333,
          19.932,
          31.917,
          45.0,
          45.0,
          45.0,
          45.0,
          45.0,
          45.0,
          45.0,
          45.0,
          45.0,
          45.0,
          45.0,
          45.0,
          45.0,
          45.0,
          45.0,
          45.0,
          45.0,
          45.0,
          45.0,
          40.77,
          42.093,
          27.803,
          24.034,
          21.09,
          24.236,
          45.0,
          45.0,
          45.0,
          45.0,
          45.0,
          45.0,
          45.0,
          45.0,
          45.0,
          45.0,
          45.0,
          45.0,
          45.0,
          45.0,
          45.0,
          45.0,
          45.0,
          45.0,
          45.0,
          39.99,
          37.838,
          20.766,
          25.683,
          22.971,
          19.139,
          45.0,
          45.0,
          45.0,
          45.0,
          45.0,
          45.0,
          45.0,
          45.0,
          45.0,
          45.0,
          45.0,
          45.0,
          45.0,
          45.0,
          45.0,
          45.0,
          45.0,
          45.0,
          45.0,
          45.157,
          39.888,
          17.882,
          30.92,
          25.37,
          17.448,
          45.0,
          45.0,
          45.0,
          45.0,
          45.0,
          45.0,
          45.0,
          45.0,
          45.0,
          45.0,
          45.0,
          45.0,
          45.0,
          45.0,
          45.0,
          45.0,
          45.0,
          45.0,
          45.0,
          46.146,
          34.437,
          16.364,
          38.159,
          25.778,
          14.71,
          27.792,
          45.0,
          45.0,
          45.0,
          45.0,
          45.0,
          45.0,
          45.0,
          45.0,
          45.0,
          45.0,
          45.0,
          45.0,
          45.0,
          45.0,
          45.0,
          45.0,
          45.0,
          45.0,
          38.364,
          28.765,
          14.614,
          44.589,
          26.455,
          13.773,
          19.867,
          45.0,
          45.0,
          45.0,
          45.0,
          45.0,
          45.0,
          45.0,
          45.0,
          45.0,
          45.0,
          45.0,
          45.0,
          45.0,
          45.0,
          45.0,
          45.0,
          45.0,
          45.0,
          38.635,
          27.037,
          15.746,
          45.0,
          24.395,
          14.129,
          18.559,
          45.0,
          45.0,
          45.0,
          45.0,
          45.0,
          45.0,
          45.0,
          45.0,
          45.0,
          45.0,
          45.0,
          45.0,
          45.0,
          45.0,
          45.0,
          45.0,
          45.0,
          45.0,
          36.92,
          23.786,
          16.771,
          45.0,
          24.515,
          15.497,
          19.094,
          45.0,
          45.0,
          45.0,
          45.0,
          45.0,
          45.0,
          45.0,
          45.0,
          45.0,
          45.0,
          45.0,
          45.0,
          45.0,
          45.0,
          45.0,
          45.0,
          45.0,
          45.0,
          38.299,
          23.035,
          18.067,
          45.0,
          22.486,
          18.775,
          25.698,
          41.09,
          45.0,
          45.0,
          45.0,
          45.0,
          45.0,
          45.0,
          45.0,
          45.0,
          45.0,
          45.0,
          45.0,
          45.0,
          45.0,
          45.0,
          45.0,
          45.0,
          45.0,
          39.703,
          23.229,
          18.529,
          45.0,
          18.185,
          21.675,
          37.884,
          31.028,
          45.0,
          45.0,
          45.0,
          45.0,
          45.0,
          45.0,
          45.0,
          45.0,
          45.0,
          45.0,
          45.0,
          45.0,
          45.0,
          45.0,
          45.0,
          45.0,
          45.0,
          41.086,
          25.257,
          18.785,
          45.0,
          14.746,
          29.635,
          45.0,
          26.881,
          45.0,
          45.0,
          45.0,
          45.0,
          45.0,
          45.0,
          45.0,
          45.0,
          45.0,
          45.0,
          45.0,
          45.0,
          45.0,
          45.0,
          45.0,
          45.0,
          45.0,
          44.119,
          26.138,
          17.522,
          45.0,
          11.864,
          37.156,
          45.0,
          25.756,
          45.0,
          45.0,
          45.0,
          45.0,
          45.0,
          44.816,
          45.0,
          45.0,
          45.0,
          45.0,
          45.0,
          45.0,
          45.0,
          45.0,
          45.0,
          45.0,
          45.0,
          51.448,
          29.908,
          19.644,
          45.0,
          11.737,
          42.899,
          45.0,
          32.997,
          45.0,
          45.0,
          45.0,
          45.0,
          45.0,
          38.899,
          45.0,
          45.0,
          45.0,
          45.0,
          45.0,
          45.0,
          45.0,
          45.0,
          45.0,
          45.0,
          45.0,
          46.848,
          29.589,
          17.111,
          45.0,
          9.815,
          39.404,
          45.0,
          34.465,
          45.0,
          45.0,
          45.0,
          45.0,
          45.0,
          25.666,
          45.0,
          45.0,
          45.0,
          45.0,
          45.0,
          45.0,
          45.0,
          45.0,
          45.0,
          45.0,
          45.0,
          52.255,
          30.146,
          17.531,
          45.0,
          9.211,
          38.734,
          45.0,
          45.0,
          45.0,
          45.0,
          45.0,
          45.0,
          45.0,
          20.978,
          45.0,
          45.0,
          45.0,
          45.0,
          45.0,
          45.0,
          45.0,
          45.0,
          45.0,
          45.0,
          45.0,
          44.904,
          32.24,
          19.0,
          45.0,
          9.104,
          36.706,
          45.0,
          45.0,
          45.0,
          45.0,
          45.0,
          45.0,
          45.0,
          19.868,
          45.0,
          45.0,
          45.0,
          45.0,
          45.0,
          45.0,
          45.0,
          45.0,
          45.0,
          45.0,
          45.0,
          45.42,
          31.583,
          20.16,
          45.0,
          8.825,
          29.228,
          45.0,
          45.0,
          45.0,
          45.0,
          45.0,
          45.0,
          45.0,
          21.986,
          45.0,
          45.0,
          45.0,
          45.0,
          45.0,
          45.0,
          45.0,
          45.0,
          45.0,
          45.0,
          45.0,
          46.91,
          32.356,
          23.993,
          45.0,
          9.662,
          30.235,
          45.0,
          45.0,
          45.0,
          45.0,
          45.0,
          45.0,
          45.0,
          28.297,
          45.0,
          45.0,
          45.0,
          45.0,
          45.0,
          45.0,
          45.0,
          45.0,
          45.0,
          45.0,
          45.0,
          42.276,
          31.978,
          23.382,
          45.0,
          10.159,
          28.61,
          45.0,
          45.0,
          45.0,
          45.0,
          45.0,
          45.0,
          45.0,
          35.506,
          45.0,
          45.0,
          45.0,
          45.0,
          45.0,
          45.0,
          45.0,
          45.0,
          45.0,
          45.0,
          45.0,
          42.547,
          33.028,
          24.135,
          45.0,
          12.65,
          29.239,
          45.0,
          45.0,
          45.0,
          45.0,
[truncated: 12,211,646 more chars]
