# Supplementary material for: RawBeans: A Simple, Vendor-Independent, Raw-Data Quality-Control Tool
Source: J Proteome Res. 2021 Mar 4;20(4):2098–104. doi: 10.1021/acs.jproteome.0c00956 (PMC8041395; doi:10.1021/acs.jproteome.0c00956)
Supplement: Supplementary file 5 — pr0c00956_si_006.zip [file pr0c00956_si_006.zip › DIA/qc-log.txt]

2021-02-08 12:49:39	111 - [INFO] - protqc.runner - -=Starting Raw Beans 1.5.1=-
2021-02-08 12:49:39	116 - [INFO] - protqc.analyzer - Analyzing QC Data...
2021-02-08 12:49:39	118 - [INFO] - protqc.analyzer - HFXLC2_TF_DIA-test_9619_Pool_25wX35mz_90min_180619 - Analyzing sample...
2021-02-08 12:49:39	120 - [INFO] - protqc.analyzer - HFXLC2_TF_DIA-test_9619_Pool_25wX35mz_90min_180619 - Using file: P:\RnD\RawBeans\Submission\data\DIA\HFXLC2_TF_DIA-test_9619_Pool_25wX35mz_90min_180619.raw
2021-02-08 12:49:39	121 - [INFO] - protqc.analyzer - HFXLC2_TF_DIA-test_9619_Pool_25wX35mz_90min_180619 - Initializing components: {'ret_vs_top_n'	'mz_peaks'	'peak_splits'	'mz_dist'	'ms2_intensities'	'charge_dist'	'inject_time'	'top_n'	'ms2_counts'	'inject_vs_ret'	'total_ion_current'	'mass_deviation'	'prec_ratio'}
2021-02-08 12:49:40	768 - [WARNING] - protqc.modules - Missing id folder for sample HFXLC2_TF_DIA-test_9619_Pool_25wX35mz_90min_180619
2021-02-08 12:49:40	770 - [INFO] - protqc.analyzer - HFXLC2_TF_DIA-test_9619_Pool_25wX35mz_90min_180619 - Starting to process file...
2021-02-08 12:49:40	771 - [INFO] - protqc.analyzer - HFXLC2_TF_DIA-test_9619_Pool_25wX35mz_90min_180619 - total number of scans: 95218
2021-02-08 12:49:41	722 - [INFO] - protqc.analyzer - HFXLC2_TF_DIA-test_9619_Pool_25wX35mz_90min_180619 - scan number: 500
2021-02-08 12:49:42	658 - [INFO] - protqc.analyzer - HFXLC2_TF_DIA-test_9619_Pool_25wX35mz_90min_180619 - scan number: 1000
2021-02-08 12:49:43	634 - [INFO] - protqc.analyzer - HFXLC2_TF_DIA-test_9619_Pool_25wX35mz_90min_180619 - scan number: 1500
2021-02-08 12:49:44	772 - [INFO] - protqc.analyzer - HFXLC2_TF_DIA-test_9619_Pool_25wX35mz_90min_180619 - scan number: 2000
2021-02-08 12:49:45	925 - [INFO] - protqc.analyzer - HFXLC2_TF_DIA-test_9619_Pool_25wX35mz_90min_180619 - scan number: 2500
2021-02-08 12:49:46	927 - [INFO] - protqc.analyzer - HFXLC2_TF_DIA-test_9619_Pool_25wX35mz_90min_180619 - scan number: 3000
2021-02-08 12:49:47	941 - [INFO] - protqc.analyzer - HFXLC2_TF_DIA-test_9619_Pool_25wX35mz_90min_180619 - scan number: 3500
2021-02-08 12:49:48	872 - [INFO] - protqc.analyzer - HFXLC2_TF_DIA-test_9619_Pool_25wX35mz_90min_180619 - scan number: 4000
2021-02-08 12:49:49	787 - [INFO] - protqc.analyzer - HFXLC2_TF_DIA-test_9619_Pool_25wX35mz_90min_180619 - scan number: 4500
2021-02-08 12:49:50	659 - [INFO] - protqc.analyzer - HFXLC2_TF_DIA-test_9619_Pool_25wX35mz_90min_180619 - scan number: 5000
2021-02-08 12:49:51	551 - [INFO] - protqc.analyzer - HFXLC2_TF_DIA-test_9619_Pool_25wX35mz_90min_180619 - scan number: 5500
2021-02-08 12:49:52	443 - [INFO] - protqc.analyzer - HFXLC2_TF_DIA-test_9619_Pool_25wX35mz_90min_180619 - scan number: 6000
2021-02-08 12:49:53	298 - [INFO] - protqc.analyzer - HFXLC2_TF_DIA-test_9619_Pool_25wX35mz_90min_180619 - scan number: 6500
2021-02-08 12:49:54	269 - [INFO] - protqc.analyzer - HFXLC2_TF_DIA-test_9619_Pool_25wX35mz_90min_180619 - scan number: 7000
2021-02-08 12:49:55	178 - [INFO] - protqc.analyzer - HFXLC2_TF_DIA-test_9619_Pool_25wX35mz_90min_180619 - scan number: 7500
2021-02-08 12:49:56	041 - [INFO] - protqc.analyzer - HFXLC2_TF_DIA-test_9619_Pool_25wX35mz_90min_180619 - scan number: 8000
2021-02-08 12:49:56	941 - [INFO] - protqc.analyzer - HFXLC2_TF_DIA-test_9619_Pool_25wX35mz_90min_180619 - scan number: 8500
2021-02-08 12:49:57	831 - [INFO] - protqc.analyzer - HFXLC2_TF_DIA-test_9619_Pool_25wX35mz_90min_180619 - scan number: 9000
2021-02-08 12:49:58	793 - [INFO] - protqc.analyzer - HFXLC2_TF_DIA-test_9619_Pool_25wX35mz_90min_180619 - scan number: 9500
2021-02-08 12:49:59	723 - [INFO] - protqc.analyzer - HFXLC2_TF_DIA-test_9619_Pool_25wX35mz_90min_180619 - scan number: 10000
2021-02-08 12:50:00	663 - [INFO] - protqc.analyzer - HFXLC2_TF_DIA-test_9619_Pool_25wX35mz_90min_180619 - scan number: 10500
2021-02-08 12:50:01	724 - [INFO] - protqc.analyzer - HFXLC2_TF_DIA-test_9619_Pool_25wX35mz_90min_180619 - scan number: 11000
2021-02-08 12:50:02	709 - [INFO] - protqc.analyzer - HFXLC2_TF_DIA-test_9619_Pool_25wX35mz_90min_180619 - scan number: 11500
2021-02-08 12:50:03	833 - [INFO] - protqc.analyzer - HFXLC2_TF_DIA-test_9619_Pool_25wX35mz_90min_180619 - scan number: 12000
2021-02-08 12:50:04	888 - [INFO] - protqc.analyzer - HFXLC2_TF_DIA-test_9619_Pool_25wX35mz_90min_180619 - scan number: 12500
2021-02-08 12:50:06	129 - [INFO] - protqc.analyzer - HFXLC2_TF_DIA-test_9619_Pool_25wX35mz_90min_180619 - scan number: 13000
2021-02-08 12:50:07	412 - [INFO] - protqc.analyzer - HFXLC2_TF_DIA-test_9619_Pool_25wX35mz_90min_180619 - scan number: 13500
2021-02-08 12:50:08	795 - [INFO] - protqc.analyzer - HFXLC2_TF_DIA-test_9619_Pool_25wX35mz_90min_180619 - scan number: 14000
2021-02-08 12:50:10	225 - [INFO] - protqc.analyzer - HFXLC2_TF_DIA-test_9619_Pool_25wX35mz_90min_180619 - scan number: 14500
2021-02-08 12:50:11	676 - [INFO] - protqc.analyzer - HFXLC2_TF_DIA-test_9619_Pool_25wX35mz_90min_180619 - scan number: 15000
2021-02-08 12:50:13	127 - [INFO] - protqc.analyzer - HFXLC2_TF_DIA-test_9619_Pool_25wX35mz_90min_180619 - scan number: 15500
2021-02-08 12:50:14	643 - [INFO] - protqc.analyzer - HFXLC2_TF_DIA-test_9619_Pool_25wX35mz_90min_180619 - scan number: 16000
2021-02-08 12:50:16	240 - [INFO] - protqc.analyzer - HFXLC2_TF_DIA-test_9619_Pool_25wX35mz_90min_180619 - scan number: 16500
2021-02-08 12:50:17	891 - [INFO] - protqc.analyzer - HFXLC2_TF_DIA-test_9619_Pool_25wX35mz_90min_180619 - scan number: 17000
2021-02-08 12:50:19	551 - [INFO] - protqc.analyzer - HFXLC2_TF_DIA-test_9619_Pool_25wX35mz_90min_180619 - scan number: 17500
2021-02-08 12:50:21	347 - [INFO] - protqc.analyzer - HFXLC2_TF_DIA-test_9619_Pool_25wX35mz_90min_180619 - scan number: 18000
2021-02-08 12:50:23	042 - [INFO] - protqc.analyzer - HFXLC2_TF_DIA-test_9619_Pool_25wX35mz_90min_180619 - scan number: 18500
2021-02-08 12:50:24	739 - [INFO] - protqc.analyzer - HFXLC2_TF_DIA-test_9619_Pool_25wX35mz_90min_180619 - scan number: 19000
2021-02-08 12:50:26	606 - [INFO] - protqc.analyzer - HFXLC2_TF_DIA-test_9619_Pool_25wX35mz_90min_180619 - scan number: 19500
2021-02-08 12:50:28	605 - [INFO] - protqc.analyzer - HFXLC2_TF_DIA-test_9619_Pool_25wX35mz_90min_180619 - scan number: 20000
2021-02-08 12:50:30	654 - [INFO] - protqc.analyzer - HFXLC2_TF_DIA-test_9619_Pool_25wX35mz_90min_180619 - scan number: 20500
2021-02-08 12:50:32	945 - [INFO] - protqc.analyzer - HFXLC2_TF_DIA-test_9619_Pool_25wX35mz_90min_180619 - scan number: 21000
2021-02-08 12:50:35	246 - [INFO] - protqc.analyzer - HFXLC2_TF_DIA-test_9619_Pool_25wX35mz_90min_180619 - scan number: 21500
2021-02-08 12:50:37	554 - [INFO] - protqc.analyzer - HFXLC2_TF_DIA-test_9619_Pool_25wX35mz_90min_180619 - scan number: 22000
2021-02-08 12:50:40	050 - [INFO] - protqc.analyzer - HFXLC2_TF_DIA-test_9619_Pool_25wX35mz_90min_180619 - scan number: 22500
2021-02-08 12:50:42	459 - [INFO] - protqc.analyzer - HFXLC2_TF_DIA-test_9619_Pool_25wX35mz_90min_180619 - scan number: 23000
2021-02-08 12:50:44	920 - [INFO] - protqc.analyzer - HFXLC2_TF_DIA-test_9619_Pool_25wX35mz_90min_180619 - scan number: 23500
2021-02-08 12:50:47	365 - [INFO] - protqc.analyzer - HFXLC2_TF_DIA-test_9619_Pool_25wX35mz_90min_180619 - scan number: 24000
2021-02-08 12:50:49	836 - [INFO] - protqc.analyzer - HFXLC2_TF_DIA-test_9619_Pool_25wX35mz_90min_180619 - scan number: 24500
2021-02-08 12:50:52	461 - [INFO] - protqc.analyzer - HFXLC2_TF_DIA-test_9619_Pool_25wX35mz_90min_180619 - scan number: 25000
2021-02-08 12:50:55	017 - [INFO] - protqc.analyzer - HFXLC2_TF_DIA-test_9619_Pool_25wX35mz_90min_180619 - scan number: 25500
2021-02-08 12:50:57	806 - [INFO] - protqc.analyzer - HFXLC2_TF_DIA-test_9619_Pool_25wX35mz_90min_180619 - scan number: 26000
2021-02-08 12:51:00	610 - [INFO] - protqc.analyzer - HFXLC2_TF_DIA-test_9619_Pool_25wX35mz_90min_180619 - scan number: 26500
2021-02-08 12:51:03	448 - [INFO] - protqc.analyzer - HFXLC2_TF_DIA-test_9619_Pool_25wX35mz_90min_180619 - scan number: 27000
2021-02-08 12:51:06	594 - [INFO] - protqc.analyzer - HFXLC2_TF_DIA-test_9619_Pool_25wX35mz_90min_180619 - scan number: 27500
2021-02-08 12:51:09	694 - [INFO] - protqc.analyzer - HFXLC2_TF_DIA-test_9619_Pool_25wX35mz_90min_180619 - scan number: 28000
2021-02-08 12:51:12	628 - [INFO] - protqc.analyzer - HFXLC2_TF_DIA-test_9619_Pool_25wX35mz_90min_180619 - scan number: 28500
2021-02-08 12:51:15	666 - [INFO] - protqc.analyzer - HFXLC2_TF_DIA-test_9619_Pool_25wX35mz_90min_180619 - scan number: 29000
2021-02-08 12:51:18	791 - [INFO] - protqc.analyzer - HFXLC2_TF_DIA-test_9619_Pool_25wX35mz_90min_180619 - scan number: 29500
2021-02-08 12:51:21	981 - [INFO] - protqc.analyzer - HFXLC2_TF_DIA-test_9619_Pool_25wX35mz_90min_180619 - scan number: 30000
2021-02-08 12:51:25	213 - [INFO] - protqc.analyzer - HFXLC2_TF_DIA-test_9619_Pool_25wX35mz_90min_180619 - scan number: 30500
2021-02-08 12:51:28	357 - [INFO] - protqc.analyzer - HFXLC2_TF_DIA-test_9619_Pool_25wX35mz_90min_180619 - scan number: 31000
2021-02-08 12:51:31	426 - [INFO] - protqc.analyzer - HFXLC2_TF_DIA-test_9619_Pool_25wX35mz_90min_180619 - scan number: 31500
2021-02-08 12:51:34	576 - [INFO] - protqc.analyzer - HFXLC2_TF_DIA-test_9619_Pool_25wX35mz_90min_180619 - scan number: 32000
2021-02-08 12:51:37	965 - [INFO] - protqc.analyzer - HFXLC2_TF_DIA-test_9619_Pool_25wX35mz_90min_180619 - scan number: 32500
2021-02-08 12:51:41	365 - [INFO] - protqc.analyzer - HFXLC2_TF_DIA-test_9619_Pool_25wX35mz_90min_180619 - scan number: 33000
2021-02-08 12:51:44	810 - [INFO] - protqc.analyzer - HFXLC2_TF_DIA-test_9619_Pool_25wX35mz_90min_180619 - scan number: 33500
2021-02-08 12:51:48	281 - [INFO] - protqc.analyzer - HFXLC2_TF_DIA-test_9619_Pool_25wX35mz_90min_180619 - scan number: 34000
2021-02-08 12:51:51	447 - [INFO] - protqc.analyzer - HFXLC2_TF_DIA-test_9619_Pool_25wX35mz_90min_180619 - scan number: 34500
2021-02-08 12:51:54	744 - [INFO] - protqc.analyzer - HFXLC2_TF_DIA-test_9619_Pool_25wX35mz_90min_180619 - scan number: 35000
2021-02-08 12:51:58	298 - [INFO] - protqc.analyzer - HFXLC2_TF_DIA-test_9619_Pool_25wX35mz_90min_180619 - scan number: 35500
2021-02-08 12:52:01	985 - [INFO] - protqc.analyzer - HFXLC2_TF_DIA-test_9619_Pool_25wX35mz_90min_180619 - scan number: 36000
2021-02-08 12:52:05	713 - [INFO] - protqc.analyzer - HFXLC2_TF_DIA-test_9619_Pool_25wX35mz_90min_180619 - scan number: 36500
2021-02-08 12:52:09	428 - [INFO] - protqc.analyzer - HFXLC2_TF_DIA-test_9619_Pool_25wX35mz_90min_180619 - scan number: 37000
2021-02-08 12:52:13	138 - [INFO] - protqc.analyzer - HFXLC2_TF_DIA-test_9619_Pool_25wX35mz_90min_180619 - scan number: 37500
2021-02-08 12:52:17	108 - [INFO] - protqc.analyzer - HFXLC2_TF_DIA-test_9619_Pool_25wX35mz_90min_180619 - scan number: 38000
2021-02-08 12:52:20	865 - [INFO] - protqc.analyzer - HFXLC2_TF_DIA-test_9619_Pool_25wX35mz_90min_180619 - scan number: 38500
2021-02-08 12:52:24	790 - [INFO] - protqc.analyzer - HFXLC2_TF_DIA-test_9619_Pool_25wX35mz_90min_180619 - scan number: 39000
2021-02-08 12:52:28	746 - [INFO] - protqc.analyzer - HFXLC2_TF_DIA-test_9619_Pool_25wX35mz_90min_180619 - scan number: 39500
2021-02-08 12:52:32	652 - [INFO] - protqc.analyzer - HFXLC2_TF_DIA-test_9619_Pool_25wX35mz_90min_180619 - scan number: 40000
2021-02-08 12:52:36	562 - [INFO] - protqc.analyzer - HFXLC2_TF_DIA-test_9619_Pool_25wX35mz_90min_180619 - scan number: 40500
2021-02-08 12:52:40	393 - [INFO] - protqc.analyzer - HFXLC2_TF_DIA-test_9619_Pool_25wX35mz_90min_180619 - scan number: 41000
2021-02-08 12:52:44	389 - [INFO] - protqc.analyzer - HFXLC2_TF_DIA-test_9619_Pool_25wX35mz_90min_180619 - scan number: 41500
2021-02-08 12:52:48	284 - [INFO] - protqc.analyzer - HFXLC2_TF_DIA-test_9619_Pool_25wX35mz_90min_180619 - scan number: 42000
2021-02-08 12:52:52	065 - [INFO] - protqc.analyzer - HFXLC2_TF_DIA-test_9619_Pool_25wX35mz_90min_180619 - scan number: 42500
2021-02-08 12:52:55	828 - [INFO] - protqc.analyzer - HFXLC2_TF_DIA-test_9619_Pool_25wX35mz_90min_180619 - scan number: 43000
2021-02-08 12:52:59	485 - [INFO] - protqc.analyzer - HFXLC2_TF_DIA-test_9619_Pool_25wX35mz_90min_180619 - scan number: 43500
2021-02-08 12:53:03	262 - [INFO] - protqc.analyzer - HFXLC2_TF_DIA-test_9619_Pool_25wX35mz_90min_180619 - scan number: 44000
2021-02-08 12:53:07	199 - [INFO] - protqc.analyzer - HFXLC2_TF_DIA-test_9619_Pool_25wX35mz_90min_180619 - scan number: 44500
2021-02-08 12:53:11	234 - [INFO] - protqc.analyzer - HFXLC2_TF_DIA-test_9619_Pool_25wX35mz_90min_180619 - scan number: 45000
2021-02-08 12:53:15	227 - [INFO] - protqc.analyzer - HFXLC2_TF_DIA-test_9619_Pool_25wX35mz_90min_180619 - scan number: 45500
2021-02-08 12:53:23	063 - [INFO] - protqc.analyzer - HFXLC2_TF_DIA-test_9619_Pool_25wX35mz_90min_180619 - scan number: 46000
2021-02-08 12:53:32	207 - [INFO] - protqc.analyzer - HFXLC2_TF_DIA-test_9619_Pool_25wX35mz_90min_180619 - scan number: 46500
2021-02-08 12:53:41	071 - [INFO] - protqc.analyzer - HFXLC2_TF_DIA-test_9619_Pool_25wX35mz_90min_180619 - scan number: 47000
2021-02-08 12:53:50	442 - [INFO] - protqc.analyzer - HFXLC2_TF_DIA-test_9619_Pool_25wX35mz_90min_180619 - scan number: 47500
2021-02-08 12:54:00	053 - [INFO] - protqc.analyzer - HFXLC2_TF_DIA-test_9619_Pool_25wX35mz_90min_180619 - scan number: 48000
2021-02-08 12:54:09	820 - [INFO] - protqc.analyzer - HFXLC2_TF_DIA-test_9619_Pool_25wX35mz_90min_180619 - scan number: 48500
2021-02-08 12:54:19	160 - [INFO] - protqc.analyzer - HFXLC2_TF_DIA-test_9619_Pool_25wX35mz_90min_180619 - scan number: 49000
2021-02-08 12:54:28	751 - [INFO] - protqc.analyzer - HFXLC2_TF_DIA-test_9619_Pool_25wX35mz_90min_180619 - scan number: 49500
2021-02-08 12:54:34	257 - [INFO] - protqc.analyzer - HFXLC2_TF_DIA-test_9619_Pool_25wX35mz_90min_180619 - scan number: 50000
2021-02-08 12:54:38	509 - [INFO] - protqc.analyzer - HFXLC2_TF_DIA-test_9619_Pool_25wX35mz_90min_180619 - scan number: 50500
2021-02-08 12:54:42	600 - [INFO] - protqc.analyzer - HFXLC2_TF_DIA-test_9619_Pool_25wX35mz_90min_180619 - scan number: 51000
2021-02-08 12:54:46	854 - [INFO] - protqc.analyzer - HFXLC2_TF_DIA-test_9619_Pool_25wX35mz_90min_180619 - scan number: 51500
2021-02-08 12:54:51	011 - [INFO] - protqc.analyzer - HFXLC2_TF_DIA-test_9619_Pool_25wX35mz_90min_180619 - scan number: 52000
2021-02-08 12:54:55	114 - [INFO] - protqc.analyzer - HFXLC2_TF_DIA-test_9619_Pool_25wX35mz_90min_180619 - scan number: 52500
2021-02-08 12:54:59	133 - [INFO] - protqc.analyzer - HFXLC2_TF_DIA-test_9619_Pool_25wX35mz_90min_180619 - scan number: 53000
2021-02-08 12:55:03	245 - [INFO] - protqc.analyzer - HFXLC2_TF_DIA-test_9619_Pool_25wX35mz_90min_180619 - scan number: 53500
2021-02-08 12:55:07	541 - [INFO] - protqc.analyzer - HFXLC2_TF_DIA-test_9619_Pool_25wX35mz_90min_180619 - scan number: 54000
2021-02-08 12:55:11	872 - [INFO] - protqc.analyzer - HFXLC2_TF_DIA-test_9619_Pool_25wX35mz_90min_180619 - scan number: 54500
2021-02-08 12:55:16	117 - [INFO] - protqc.analyzer - HFXLC2_TF_DIA-test_9619_Pool_25wX35mz_90min_180619 - scan number: 55000
2021-02-08 12:55:20	383 - [INFO] - protqc.analyzer - HFXLC2_TF_DIA-test_9619_Pool_25wX35mz_90min_180619 - scan number: 55500
2021-02-08 12:55:24	713 - [INFO] - protqc.analyzer - HFXLC2_TF_DIA-test_9619_Pool_25wX35mz_90min_180619 - scan number: 56000
2021-02-08 12:55:28	850 - [INFO] - protqc.analyzer - HFXLC2_TF_DIA-test_9619_Pool_25wX35mz_90min_180619 - scan number: 56500
2021-02-08 12:55:33	016 - [INFO] - protqc.analyzer - HFXLC2_TF_DIA-test_9619_Pool_25wX35mz_90min_180619 - scan number: 57000
2021-02-08 12:55:37	277 - [INFO] - protqc.analyzer - HFXLC2_TF_DIA-test_9619_Pool_25wX35mz_90min_180619 - scan number: 57500
2021-02-08 12:55:41	514 - [INFO] - protqc.analyzer - HFXLC2_TF_DIA-test_9619_Pool_25wX35mz_90min_180619 - scan number: 58000
2021-02-08 12:55:45	735 - [INFO] - protqc.analyzer - HFXLC2_TF_DIA-test_9619_Pool_25wX35mz_90min_180619 - scan number: 58500
2021-02-08 12:55:49	639 - [INFO] - protqc.analyzer - HFXLC2_TF_DIA-test_9619_Pool_25wX35mz_90min_180619 - scan number: 59000
2021-02-08 12:55:53	551 - [INFO] - protqc.analyzer - HFXLC2_TF_DIA-test_9619_Pool_25wX35mz_90min_180619 - scan number: 59500
2021-02-08 12:55:57	199 - [INFO] - protqc.analyzer - HFXLC2_TF_DIA-test_9619_Pool_25wX35mz_90min_180619 - scan number: 60000
2021-02-08 12:56:01	123 - [INFO] - protqc.analyzer - HFXLC2_TF_DIA-test_9619_Pool_25wX35mz_90min_180619 - scan number: 60500
2021-02-08 12:56:05	128 - [INFO] - protqc.analyzer - HFXLC2_TF_DIA-test_9619_Pool_25wX35mz_90min_180619 - scan number: 61000
2021-02-08 12:56:09	145 - [INFO] - protqc.analyzer - HFXLC2_TF_DIA-test_9619_Pool_25wX35mz_90min_180619 - scan number: 61500
2021-02-08 12:56:13	069 - [INFO] - protqc.analyzer - HFXLC2_TF_DIA-test_9619_Pool_25wX35mz_90min_180619 - scan number: 62000
2021-02-08 12:56:17	155 - [INFO] - protqc.analyzer - HFXLC2_TF_DIA-test_9619_Pool_25wX35mz_90min_180619 - scan number: 62500
2021-02-08 12:56:21	250 - [INFO] - protqc.analyzer - HFXLC2_TF_DIA-test_9619_Pool_25wX35mz_90min_180619 - scan number: 63000
2021-02-08 12:56:25	093 - [INFO] - protqc.analyzer - HFXLC2_TF_DIA-test_9619_Pool_25wX35mz_90min_180619 - scan number: 63500
2021-02-08 12:56:29	326 - [INFO] - protqc.analyzer - HFXLC2_TF_DIA-test_9619_Pool_25wX35mz_90min_180619 - scan number: 64000
2021-02-08 12:56:33	209 - [INFO] - protqc.analyzer - HFXLC2_TF_DIA-test_9619_Pool_25wX35mz_90min_180619 - scan number: 64500
2021-02-08 12:56:36	956 - [INFO] - protqc.analyzer - HFXLC2_TF_DIA-test_9619_Pool_25wX35mz_90min_180619 - scan number: 65000
2021-02-08 12:56:40	760 - [INFO] - protqc.analyzer - HFXLC2_TF_DIA-test_9619_Pool_25wX35mz_90min_180619 - scan number: 65500
2021-02-08 12:56:44	407 - [INFO] - protqc.analyzer - HFXLC2_TF_DIA-test_9619_Pool_25wX35mz_90min_180619 - scan number: 66000
2021-02-08 12:56:47	956 - [INFO] - protqc.analyzer - HFXLC2_TF_DIA-test_9619_Pool_25wX35mz_90min_180619 - scan number: 66500
2021-02-08 12:56:51	895 - [INFO] - protqc.analyzer - HFXLC2_TF_DIA-test_9619_Pool_25wX35mz_90min_180619 - scan number: 67000
2021-02-08 12:56:55	876 - [INFO] - protqc.analyzer - HFXLC2_TF_DIA-test_9619_Pool_25wX35mz_90min_180619 - scan number: 67500
2021-02-08 12:57:00	063 - [INFO] - protqc.analyzer - HFXLC2_TF_DIA-test_9619_Pool_25wX35mz_90min_180619 - scan number: 68000
2021-02-08 12:57:03	423 - [INFO] - protqc.analyzer - HFXLC2_TF_DIA-test_9619_Pool_25wX35mz_90min_180619 - scan number: 68500
2021-02-08 12:57:06	784 - [INFO] - protqc.analyzer - HFXLC2_TF_DIA-test_9619_Pool_25wX35mz_90min_180619 - scan number: 69000
2021-02-08 12:57:10	302 - [INFO] - protqc.analyzer - HFXLC2_TF_DIA-test_9619_Pool_25wX35mz_90min_180619 - scan number: 69500
2021-02-08 12:57:13	910 - [INFO] - protqc.analyzer - HFXLC2_TF_DIA-test_9619_Pool_25wX35mz_90min_180619 - scan number: 70000
2021-02-08 12:57:17	175 - [INFO] - protqc.analyzer - HFXLC2_TF_DIA-test_9619_Pool_25wX35mz_90min_180619 - scan number: 70500
2021-02-08 12:57:20	916 - [INFO] - protqc.analyzer - HFXLC2_TF_DIA-test_9619_Pool_25wX35mz_90min_180619 - scan number: 71000
2021-02-08 12:57:24	251 - [INFO] - protqc.analyzer - HFXLC2_TF_DIA-test_9619_Pool_25wX35mz_90min_180619 - scan number: 71500
2021-02-08 12:57:27	628 - [INFO] - protqc.analyzer - HFXLC2_TF_DIA-test_9619_Pool_25wX35mz_90min_180619 - scan number: 72000
2021-02-08 12:57:30	541 - [INFO] - protqc.analyzer - HFXLC2_TF_DIA-test_9619_Pool_25wX35mz_90min_180619 - scan number: 72500
2021-02-08 12:57:34	207 - [INFO] - protqc.analyzer - HFXLC2_TF_DIA-test_9619_Pool_25wX35mz_90min_180619 - scan number: 73000
2021-02-08 12:57:37	300 - [INFO] - protqc.analyzer - HFXLC2_TF_DIA-test_9619_Pool_25wX35mz_90min_180619 - scan number: 73500
2021-02-08 12:57:40	344 - [INFO] - protqc.analyzer - HFXLC2_TF_DIA-test_9619_Pool_25wX35mz_90min_180619 - scan number: 74000
2021-02-08 12:57:43	552 - [INFO] - protqc.analyzer - HFXLC2_TF_DIA-test_9619_Pool_25wX35mz_90min_180619 - scan number: 74500
2021-02-08 12:57:46	258 - [INFO] - protqc.analyzer - HFXLC2_TF_DIA-test_9619_Pool_25wX35mz_90min_180619 - scan number: 75000
2021-02-08 12:57:48	913 - [INFO] - protqc.analyzer - HFXLC2_TF_DIA-test_9619_Pool_25wX35mz_90min_180619 - scan number: 75500
2021-02-08 12:57:51	540 - [INFO] - protqc.analyzer - HFXLC2_TF_DIA-test_9619_Pool_25wX35mz_90min_180619 - scan number: 76000
2021-02-08 12:57:54	070 - [INFO] - protqc.analyzer - HFXLC2_TF_DIA-test_9619_Pool_25wX35mz_90min_180619 - scan number: 76500
2021-02-08 12:57:56	647 - [INFO] - protqc.analyzer - HFXLC2_TF_DIA-test_9619_Pool_25wX35mz_90min_180619 - scan number: 77000
2021-02-08 12:57:59	340 - [INFO] - protqc.analyzer - HFXLC2_TF_DIA-test_9619_Pool_25wX35mz_90min_180619 - scan number: 77500
2021-02-08 12:58:01	791 - [INFO] - protqc.analyzer - HFXLC2_TF_DIA-test_9619_Pool_25wX35mz_90min_180619 - scan number: 78000
2021-02-08 12:58:04	086 - [INFO] - protqc.analyzer - HFXLC2_TF_DIA-test_9619_Pool_25wX35mz_90min_180619 - scan number: 78500
2021-02-08 12:58:06	409 - [INFO] - protqc.analyzer - HFXLC2_TF_DIA-test_9619_Pool_25wX35mz_90min_180619 - scan number: 79000
2021-02-08 12:58:08	740 - [INFO] - protqc.analyzer - HFXLC2_TF_DIA-test_9619_Pool_25wX35mz_90min_180619 - scan number: 79500
2021-02-08 12:58:11	109 - [INFO] - protqc.analyzer - HFXLC2_TF_DIA-test_9619_Pool_25wX35mz_90min_180619 - scan number: 80000
2021-02-08 12:58:13	334 - [INFO] - protqc.analyzer - HFXLC2_TF_DIA-test_9619_Pool_25wX35mz_90min_180619 - scan number: 80500
2021-02-08 12:58:15	447 - [INFO] - protqc.analyzer - HFXLC2_TF_DIA-test_9619_Pool_25wX35mz_90min_180619 - scan number: 81000
2021-02-08 12:58:17	992 - [INFO] - protqc.analyzer - HFXLC2_TF_DIA-test_9619_Pool_25wX35mz_90min_180619 - scan number: 81500
2021-02-08 12:58:21	946 - [INFO] - protqc.analyzer - HFXLC2_TF_DIA-test_9619_Pool_25wX35mz_90min_180619 - scan number: 82000
2021-02-08 12:58:25	449 - [INFO] - protqc.analyzer - HFXLC2_TF_DIA-test_9619_Pool_25wX35mz_90min_180619 - scan number: 82500
2021-02-08 12:58:27	804 - [INFO] - protqc.analyzer - HFXLC2_TF_DIA-test_9619_Pool_25wX35mz_90min_180619 - scan number: 83000
2021-02-08 12:58:29	684 - [INFO] - protqc.analyzer - HFXLC2_TF_DIA-test_9619_Pool_25wX35mz_90min_180619 - scan number: 83500
2021-02-08 12:58:31	467 - [INFO] - protqc.analyzer - HFXLC2_TF_DIA-test_9619_Pool_25wX35mz_90min_180619 - scan number: 84000
2021-02-08 12:58:33	336 - [INFO] - protqc.analyzer - HFXLC2_TF_DIA-test_9619_Pool_25wX35mz_90min_180619 - scan number: 84500
2021-02-08 12:58:35	291 - [INFO] - protqc.analyzer - HFXLC2_TF_DIA-test_9619_Pool_25wX35mz_90min_180619 - scan number: 85000
2021-02-08 12:58:37	368 - [INFO] - protqc.analyzer - HFXLC2_TF_DIA-test_9619_Pool_25wX35mz_90min_180619 - scan number: 85500
2021-02-08 12:58:39	669 - [INFO] - protqc.analyzer - HFXLC2_TF_DIA-test_9619_Pool_25wX35mz_90min_180619 - scan number: 86000
2021-02-08 12:58:42	074 - [INFO] - protqc.analyzer - HFXLC2_TF_DIA-test_9619_Pool_25wX35mz_90min_180619 - scan number: 86500
2021-02-08 12:58:44	528 - [INFO] - protqc.analyzer - HFXLC2_TF_DIA-test_9619_Pool_25wX35mz_90min_180619 - scan number: 87000
2021-02-08 12:58:47	069 - [INFO] - protqc.analyzer - HFXLC2_TF_DIA-test_9619_Pool_25wX35mz_90min_180619 - scan number: 87500
2021-02-08 12:58:49	606 - [INFO] - protqc.analyzer - HFXLC2_TF_DIA-test_9619_Pool_25wX35mz_90min_180619 - scan number: 88000
2021-02-08 12:58:52	135 - [INFO] - protqc.analyzer - HFXLC2_TF_DIA-test_9619_Pool_25wX35mz_90min_180619 - scan number: 88500
2021-02-08 12:58:54	701 - [INFO] - protqc.analyzer - HFXLC2_TF_DIA-test_9619_Pool_25wX35mz_90min_180619 - scan number: 89000
2021-02-08 12:58:57	169 - [INFO] - protqc.analyzer - HFXLC2_TF_DIA-test_9619_Pool_25wX35mz_90min_180619 - scan number: 89500
2021-02-08 12:58:59	496 - [INFO] - protqc.analyzer - HFXLC2_TF_DIA-test_9619_Pool_25wX35mz_90min_180619 - scan number: 90000
2021-02-08 12:59:01	777 - [INFO] - protqc.analyzer - HFXLC2_TF_DIA-test_9619_Pool_25wX35mz_90min_180619 - scan number: 90500
2021-02-08 12:59:04	083 - [INFO] - protqc.analyzer - HFXLC2_TF_DIA-test_9619_Pool_25wX35mz_90min_180619 - scan number: 91000
2021-02-08 12:59:06	366 - [INFO] - protqc.analyzer - HFXLC2_TF_DIA-test_9619_Pool_25wX35mz_90min_180619 - scan number: 91500
2021-02-08 12:59:08	792 - [INFO] - protqc.analyzer - HFXLC2_TF_DIA-test_9619_Pool_25wX35mz_90min_180619 - scan number: 92000
2021-02-08 12:59:11	185 - [INFO] - protqc.analyzer - HFXLC2_TF_DIA-test_9619_Pool_25wX35mz_90min_180619 - scan number: 92500
2021-02-08 12:59:13	880 - [INFO] - protqc.analyzer - HFXLC2_TF_DIA-test_9619_Pool_25wX35mz_90min_180619 - scan number: 93000
2021-02-08 12:59:16	596 - [INFO] - protqc.analyzer - HFXLC2_TF_DIA-test_9619_Pool_25wX35mz_90min_180619 - scan number: 93500
2021-02-08 12:59:18	531 - [INFO] - protqc.analyzer - HFXLC2_TF_DIA-test_9619_Pool_25wX35mz_90min_180619 - scan number: 94000
2021-02-08 12:59:20	014 - [INFO] - protqc.analyzer - HFXLC2_TF_DIA-test_9619_Pool_25wX35mz_90min_180619 - scan number: 94500
2021-02-08 12:59:21	075 - [INFO] - protqc.analyzer - HFXLC2_TF_DIA-test_9619_Pool_25wX35mz_90min_180619 - scan number: 95000
2021-02-08 12:59:21	621 - [INFO] - protqc.analyzer - HFXLC2_TF_DIA-test_9619_Pool_25wX35mz_90min_180619 - Finished processing file
2021-02-08 12:59:21	730 - [INFO] - protqc.data - Saving json files...
2021-02-08 12:59:25	968 - [INFO] - protqc.data - Preparing resources...
2021-02-08 12:59:26	249 - [INFO] - protqc.data - Generating resources...
2021-02-08 12:59:27	076 - [WARNING] - matplotlib.legend - No handles with labels found to put in legend.
2021-02-08 12:59:27	341 - [WARNING] - matplotlib.legend - No handles with labels found to put in legend.
2021-02-08 12:59:28	687 - [WARNING] - matplotlib.legend - No handles with labels found to put in legend.
2021-02-08 12:59:29	354 - [WARNING] - matplotlib.legend - No handles with labels found to put in legend.
2021-02-08 12:59:29	905 - [WARNING] - matplotlib.legend - No handles with labels found to put in legend.
2021-02-08 12:59:30	077 - [WARNING] - matplotlib.legend - No handles with labels found to put in legend.
2021-02-08 13:00:02	283 - [WARNING] - matplotlib.legend - No handles with labels found to put in legend.
2021-02-08 13:00:03	079 - [WARNING] - matplotlib.legend - No handles with labels found to put in legend.
2021-02-08 13:00:03	235 - [WARNING] - matplotlib.legend - No handles with labels found to put in legend.
2021-02-08 13:00:03	484 - [WARNING] - matplotlib.legend - No handles with labels found to put in legend.
2021-02-08 13:00:03	656 - [WARNING] - matplotlib.legend - No handles with labels found to put in legend.
2021-02-08 13:00:03	890 - [WARNING] - matplotlib.legend - No handles with labels found to put in legend.
2021-02-08 13:00:04	249 - [WARNING] - matplotlib.legend - No handles with labels found to put in legend.
2021-02-08 13:00:04	665 - [WARNING] - matplotlib.legend - No handles with labels found to put in legend.
2021-02-08 13:00:04	766 - [INFO] - protqc.reporter - Creating QC Report...
2021-02-08 13:00:04	782 - [INFO] - protqc.runner - -----------------------------
2021-02-08 13:00:04	784 - [INFO] - protqc.runner - Total Runtime: 625.67 seconds
2021-02-08 13:00:04	786 - [INFO] - protqc.runner - -=Raw Beans finished successfully!=-
