# Supplementary material for: RawBeans: A Simple, Vendor-Independent, Raw-Data Quality-Control Tool
Source: J Proteome Res. 2021 Mar 4;20(4):2098–104. doi: 10.1021/acs.jproteome.0c00956 (PMC8041395; doi:10.1021/acs.jproteome.0c00956)
Supplement: Supplementary file 5 — pr0c00956_si_006.zip [file pr0c00956_si_006.zip › DIA/resources/HFXLC2_TF_DIA-test_9619_Pool_25wX35mz_90min_180619-mass-deviation-matrix.tsv]

scan	retention	371.10124	445.12003
1	0.003286808	371.10159616288126	445.119081587369
27	0.037078306	371.10142938162284	445.11886584737664
53	0.069503372	371.1010808560314	445.12091383340953
79	0.10218881	371.101225709617	445.1189237170769
105	0.13532009	371.10158119457253	445.11918161367566
131	0.16797642	371.10154177261796	445.1190708930975
157	0.20069727	371.1012242345042	445.1190032601601
183	0.23373699	371.10157889348767	445.1190764066172
209	0.26650769	371.10139231835126	445.11898418058706
235	0.29973282	371.1017003861893	445.12121060785955
261	0.33255997	371.1017210677248	445.12123187641777
287	0.36548492	371.10159953336074	445.12123993497585
313	0.39882462	371.10158126370726	445.11910720124473
339	0.43156832	371.1013574345165	445.1188344482896
365	0.46453709	371.10122574683703	445.12115446151506
391	0.49720592	371.1011637862374	445.1210622972854
417	0.53002046	371.101224790908	445.12115715936704
443	0.56313722	371.1010350570215	445.120912348086
469	0.59588929	371.10107129035674	445.1209672931218
495	0.62896232	371.10098308307573	445.12086079152635
521	0.66165811	371.10095452294144	445.12078842154733
547	0.69434989	371.10095854629407	445.12082715487855
573	0.72721659	371.10077259640894	445.1206220519155
599	0.75972489	371.1007837944302	445.1206057181336
625	0.79252494	371.1007494823618	445.1205675652563
651	0.82498751	371.10077843244	445.12061857394184
677	0.85744579	371.1008444388246	445.1206701089828
703	0.89017299	371.1008597899265	445.1207131530428
729	0.92251041	371.1006138477734	445.1204055957487
755	0.95515217	371.1005362142583	445.120305660047
781	0.98741472	371.10057928231305	445.1203534235339
807	1.0196564	371.1005763399947	445.12035731232686
833	1.0522252	371.100612141504	445.1204230822609
859	1.0844419	371.10065880232906	445.1204674759252
885	1.1166001	371.10052545941943	445.12031403095915
911	1.1490794	371.10052366191803	445.1202927619396
937	1.1812045	371.10050183688935	445.12027177797967
963	1.2137254	371.1006209720394	445.12042603742725
989	1.2456316	371.1003908682665	445.1200803262493
1015	1.2774753	371.10058292449145	445.12034778168885
1041	1.3098379	371.1006066382904	445.1203714587204
1067	1.3418879	371.10067380071143	445.12049972589944
1093	1.374311	371.10062281624613	445.12042979627057
1119	1.4063631	371.1005966438996	445.12040551706235
1145	1.4384276	371.10059441322693	445.1203702487126
1171	1.4708339	371.1005355090123	445.1202977000907
1197	1.5028297	371.10053867707705	445.12033652380086
1223	1.5351528	371.1005935814993	445.12037996535275
1249	1.5671341	371.1005008707595	445.1202665664864
1275	1.5990986	371.10060995944224	445.1204295522653
1301	1.6313925	371.1005263044325	445.1203211902841
1327	1.6632925	371.1006033699537	445.12040991160006
1353	1.6952174	371.1004939600596	445.12028414581107
1379	1.7275279	371.1006130203945	445.1204177159235
1405	1.7594175	371.1005283471813	445.12031326617716
1431	1.7916613	371.1005345109935	445.12028473666265
1457	1.823528	371.1005392779662	445.1203242911802
1483	1.8554134	371.10052971824433	445.12027422979844
1509	1.8876823	371.10056373523537	445.12032233120823
1535	1.9195739	371.10052944384967	445.12029802010125
1561	1.9518927	371.10052552564525	445.12030916971156
1587	1.9837802	371.1005045553413	445.12026128319144
1613	2.0156614	371.1004742344557	445.1202401201628
1639	2.0479239	371.10040952384173	445.1201893649975
1665	2.0797637	371.1005576118043	445.1202431149944
1691	2.1116449	371.1004657212123	445.12020797427675
1717	2.1438846	371.1004736433679	445.1202579962247
1743	2.1757428	371.10045376577756	445.12020073074876
1769	2.2079449	371.1005185702952	445.1202892604621
1795	2.2398388	371.1005666684898	445.12036601338036
1821	2.27182	371.1011370116885	445.12098275589375
1847	2.3042033	371.101399975804	445.1212626405187
1873	2.3362138	371.1012924695826	445.1211674964518
1899	2.3686034	371.10133725801256	445.11881528058416
1925	2.4005743	371.10085859546473	445.12063067579203
1951	2.4325139	371.10049305551	445.1201846079782
1977	2.4647452	371.1003502936322	445.1200904998533
2003	2.496616	371.10031641227914	445.1200101665885
2029	2.5285202	371.1003516638537	445.12006327017065
2055	2.5607703	371.100453699317	445.1202321975867
2081	2.5926266	371.10042740735844	445.1201661911923
2107	2.6248266	371.1003950120981	445.12012602943935
2133	2.6567225	371.1002994439594	445.12002217141134
2159	2.6885954	371.100351252131	445.12008458681146
2185	2.7208038	371.1005128562622	445.120271925436
2211	2.7526247	371.10032065078394	445.12004601091974
2237	2.7848059	371.10044688688754	445.12016777088206
2263	2.8165851	371.10047425666846	445.12015888017635
2289	2.8483706	371.1004672569418	445.12017287972856
2315	2.8805352	371.1003732095874	445.1201041276962
2341	2.912331	371.1004201928807	445.12020061928473
2367	2.9441643	371.1005336488564	445.12032693537344
2393	2.9763373	371.10041306657934	445.12015769750275
2419	3.008154	371.100484836468	445.12021890368754
2445	3.0403124	371.10055155611025	445.12033203176964
2471	3.0721166	371.10048797942227	445.1202560641539
2497	3.1039271	371.10054525903644	445.1203280399208
2523	3.1360791	371.10049796372385	445.1202934436914
2549	3.1678814	371.10042870856836	445.1201921154123
2575	3.1997021	371.1003717746242	445.1200879209404
2601	3.2318585	371.1004665187027	445.1202631686287
2627	3.2636209	371.10050651842147	445.12022061251514
2653	3.2957398	371.10052769748705	445.12022706860046
2679	3.327494	371.1003703239854	445.1200725475433
2705	3.3592627	371.10047509434276	445.120184502349
2731	3.3914107	371.1005394860951	445.1202583171152
2757	3.4232065	371.1004683781063	445.1200699808799
2783	3.4553524	371.1004905693842	445.12014382269217
2809	3.487115	371.10057915288525	445.12026916839795
2835	3.5188983	371.1004131432739	445.1200237856125
2861	3.550665	371.10058949059925	445.1202910644946
2887	3.582438	371.10033662367806	445.1200185679531
2913	3.6141983	371.10053826321086	445.1202719948214
2939	3.6463026	371.10054265975594	445.12026909933127
2965	3.678061	371.1005055612571	445.120221480272
2991	3.7097985	371.1003930546193	445.1200758508687
3017	3.7415588	371.1005552854553	445.12027639186584
3043	3.7732964	371.1004502258319	445.1200619028353
3069	3.8050464	371.1005772698191	445.12027903152267
3095	3.8367674	371.10039125631823	445.1200139427613
3121	3.8685195	371.10038506583606	445.1200548117245
3147	3.900232	371.1006240223303	445.12030493588077
3173	3.9319841	371.10053484123233	445.12021062670647
3199	3.9637382	371.1004533467338	445.1200918726276
3225	3.9954716	371.1004138488073	445.1200215150754
3251	4.0272216	371.1003611855196	445.1200366550893
3277	4.0589403	371.10040221162654	445.1200780909374
3303	4.0906634	371.1003962115249	445.12001979979084
3329	4.1223905	371.10041233735365	445.12002282800586
3355	4.154101	371.1004450901565	445.1200813771591
3381	4.1858344	371.10051121333186	445.12019416001925
3407	4.217574	371.1005178343931	445.12022678733143
3433	4.2493136	371.10041338920627	445.12004999618426
3459	4.2810635	371.1006113793841	445.12028618177004
3485	4.3127928	371.1005059952364	445.1202127672765
3511	4.3445074	371.10055065177295	445.1202231093973
3537	4.3762344	371.10059747269594	445.12026865165853
3563	4.407974	371.1004365101101	445.1200857257262
3589	4.4397053	371.1003909469355	445.1200160640072
3615	4.4714346	371.1005221767156	445.12020696265665
3641	4.5031284	371.10053214374136	445.120160605133
3667	4.5348471	371.10043474255536	445.1200322561752
3693	4.5665867	371.1004716740903	445.12010362056293
3719	4.5982992	371.10059968298356	445.1202632821821
3745	4.6300305	371.100488811052	445.1201250263056
3771	4.6617576	371.10053907477493	445.12023138184844
3797	4.6934869	371.1005318964665	445.12020589331934
3823	4.7252182	371.1005113696051	445.1202144084166
3849	4.7569328	371.1004325439309	445.12004699321125
3875	4.7886787	371.10043174997975	445.1200138406339
3901	4.8204266	371.10055924335666	445.12018585318305
3927	4.8521662	371.10057996112687	445.1202681357556
3953	4.8839037	371.1004831556863	445.12011894858966
3979	4.9156662	371.10056657440197	445.12024093499554
4005	4.9474142	371.1005706384216	445.1202279472793
4031	4.9791475	371.10039911871047	445.12003498821133
4057	5.0108746	371.1005619911519	445.12023702503984
4083	5.0425767	371.100582966998	445.1202239761771
4109	5.0742935	371.10047636471455	445.1200947625056
4135	5.1060143	371.1005353807548	445.1201594528045
4161	5.1377456	371.1004433268633	445.12004748775377
4187	5.1694727	371.1004762125258	445.12008174434476
4213	5.2015415	371.1005229336742	445.1201710301358
4239	5.2332728	371.10055025504766	445.1202041598373
4265	5.2650019	371.100497043953	445.12012218971023
4291	5.2970999	371.1005127212062	445.1201404214232
4317	5.3288499	371.1005651364659	445.1202184722205
4343	5.3606041	371.1004162153592	445.1200144532064
4369	5.3927145	371.10044524483646	445.12006125108104
4395	5.4244687	371.1005480536955	445.12021978164273
4421	5.4565583	371.1003931458402	445.12001146560203
4447	5.4883208	371.1004665015421	445.1200808258801
4473	5.5200751	371.1005385142418	445.1202034078908
4499	5.5521835	371.10055589965293	445.120218008392
4525	5.5839127	371.1003978016699	445.1200307519589
4551	5.6156606	371.10048349978655	445.1201079516999
4577	5.647767	371.1004770734409	445.1200882052724
4603	5.6795336	371.10044931047054	445.12003684852147
4629	5.7116462	371.1005480920245	445.1201989646134
4655	5.7434046	371.10047490898285	445.12010557531886
4681	5.7751691	371.10042942072727	445.1200349812746
4707	5.807288	371.1004376863358	445.1200448532289
4733	5.83904	371.100400845358	445.12000283845845
4759	5.8711421	371.1004633989207	445.12008449488036
4785	5.9029047	371.100484920787	445.12011508190636
4811	5.9346421	371.1004588907826	445.12006063112614
4837	5.9667756	371.1004364605844	445.1200457493054
4863	5.998536	371.10050974375184	445.12013894824395
4889	6.0302734	371.1005384514664	445.12018075627344
4915	6.0623965	371.1004549485425	445.1200770672561
4941	6.0941464	371.10040536819423	445.1199946743058
4967	6.1262611	371.10049944576457	445.12014093675657
4993	6.1580132	371.100428087397	445.1200642369863
5019	6.1897631	371.1004102099637	445.12001822609926
5045	6.2218924	371.10052936536107	445.1201590864283
5071	6.2536716	371.10048040582996	445.12009974863867
5097	6.285832	371.10041766336934	445.1200165889903
5123	6.317632	371.1004952519564	445.1201335661518
5149	6.3494154	371.1005255334126	445.12018065633043
5175	6.381555	371.1004338061885	445.1200346976191
5201	6.4133342	371.1005407388296	445.12017448858376
5227	6.4451071	371.1005739236293	445.1202165739637
5253	6.4772488	371.10045477540666	445.12006663582713
5279	6.5090239	371.10059453434684	445.1202427289183
5305	6.5412031	371.10044105883406	445.12006617474765
5331	6.5729949	371.1004351423213	445.12005397539195
5357	6.604774	371.1004812498917	445.12010139553786
5383	6.6369491	371.10049632015046	445.12015162104905
5409	6.6687428	371.10042153323553	445.120031507132
5435	6.7008825	371.1005877705925	445.12022454341235
5461	6.7326742	371.1005748971157	445.1202461293946
5487	6.7644762	371.10041252991516	445.12001992579843
5513	6.7966242	371.1005193472272	445.12013518307145
5539	6.8284305	371.10039023002946	445.12001860206533
5565	6.8602263	371.1004103653414	445.120026066436
5591	6.8924035	371.1004342696633	445.12002497209096
5617	6.9241909	371.1004397438554	445.12006088922897
5643	6.9563452	371.1004682650933	445.12008844748766
5669	6.9881577	371.10041742512925	445.12002797229366
5695	7.0199369	371.10052986701334	445.12019978666007
5721	7.0520848	371.10054493345416	445.120205403852
5747	7.0838911	371.1005425557425	445.1201888980373
5773	7.1157036	371.1004791209841	445.1201007771138
5799	7.1478557	371.10053686183585	445.120192611758
5825	7.1796328	371.1006171785356	445.12027426748926
5851	7.2117975	371.1005664747094	445.12020559984893
5877	7.2435912	371.1005640351699	445.1201908481482
5903	7.2753912	371.10050208911383	445.1201545294736
5929	7.3075559	371.1005258056335	445.12012810699304
5955	7.3393455	371.100568889373	445.12024958855
5981	7.3715247	371.1004649987681	445.1201128751427
6007	7.4032997	371.10055857737274	445.1202292968025
6033	7.4351247	371.1005924312817	445.12027336072373
6059	7.4673164	371.10043337999906	445.12004376263917
6085	7.4991456	371.1005111813345	445.1201586501467
6111	7.5309373	371.1004409685385	445.1200635104854
6137	7.563129	371.1005819724238	445.1202711687217
6163	7.5949728	371.10047487912965	445.120102199059
6189	7.6271603	371.1004143710668	445.1200304236278
6215	7.658998	371.10052592659105	445.12020533212836
6241	7.6908417	371.1006190823354	445.12031981251334
6267	7.7230209	371.10047108893957	445.1201154413967
6293	7.7548417	371.100482737175	445.12013064676444
6319	7.7870355	371.10043143251164	445.12006888520455
6345	7.8188502	371.1004948864656	445.1201428824874
6371	7.8506563	371.1004479416298	445.1200643708091
6397	7.8828419	371.1005564636692	445.12023556518454
6423	7.9146607	371.1004137340662	445.1200405604193
6449	7.9464835	371.10056837753547	445.120233463102
6475	7.9787003	371.10054135864226	445.12019950623505
6501	8.0105336	371.10052511412835	445.1201466434739
6527	8.0427337	371.1005272109733	445.1201679485303
6553	8.0745525	371.1005196736988	445.12017972213596
6579	8.1063795	371.10046605532756	445.1201127095625
6605	8.1385984	371.10054054486824	445.12018013317544
6631	8.1704338	371.1004739200007	445.12011273945257
6657	8.2026297	371.10064273530827	445.12033920749775
6683	8.2344735	371.1005125989993	445.1201510728431
6709	8.2662797	371.10047210835245	445.12010370086017
6735	8.2984694	371.10058435402726	445.1202328111358
6761	8.3302882	371.100485697732	445.120142932705
6787	8.3621026	371.1006183255696	445.1202711111555
6813	8.3943007	371.10046195125136	445.12011695254586
6839	8.4261444	371.1006227360879	445.1203030791983
6865	8.458359	371.1005233154095	445.1201819357715
6891	8.4901987	371.1006094316505	445.1202802974221
6917	8.5220654	371.10061829736117	445.1202853304438
6943	8.5543009	371.10058141559153	445.1202397526911
6969	8.5861508	371.1005132311378	445.12016919181946
6995	8.6183655	371.1005499789713	445.1202200048945
7021	8.6501906	371.1005677842093	445.12021550269895
7047	8.6820051	371.10057496623506	445.12021562292927
7073	8.7142364	371.1005838205854	445.12025689788834
7099	8.7460885	371.1005727159444	445.1202477875796
7125	8.7779197	371.1006243195758	445.12031436025467
7151	8.8101386	371.10046215754744	445.12007969545255
7177	8.8419823	371.1005960064211	445.12027588320774
7203	8.8741887	371.1005921034038	445.12027461415664
7229	8.9060345	371.1006203613069	445.1202860086835
7255	8.9378782	371.10057814505114	445.120233761657
7281	8.9700846	371.1005580030749	445.1201881498019
7307	9.0019387	371.1004772246301	445.1200991534366
7333	9.0341866	371.100665801875	445.1203526438361
7359	9.0660263	371.1005595599883	445.1202243462133
7385	9.0978908	371.10040312431784	445.12002503588224
7411	9.130091	371.1005259569623	445.12018686572003
7437	9.1619285	371.10048897099114	445.1201264860635
7463	9.1937993	371.10062179495526	445.1203104782391
7489	9.2260057	371.10053189194144	445.12019269623545
7515	9.2578639	371.10056452247306	445.1202454293751
7541	9.2901224	371.10041787047913	445.1200804368665
7567	9.3220037	371.1005325058017	445.12017766440727
7593	9.3538578	371.10061290907765	445.1203167248656
7619	9.3860683	371.1005925491131	445.12027964706823
7645	9.4179308	371.10060614614486	445.1202635536994
7671	9.4497745	371.10060358293623	445.1202802905268
7697	9.4819996	371.1004939460716	445.12012540930016
7723	9.5138454	371.1006123944607	445.120284311723
7749	9.5460497	371.10045961731095	445.1200963487794
7775	9.5779122	371.1005745844732	445.12023686618807
7801	9.6097809	371.10045373402176	445.1200989291076
7827	9.6420394	371.10054817894263	445.1202088670342
7853	9.6739081	371.1006382348042	445.1203114813314
7879	9.706156	371.1005030021076	445.12013639860277
7905	9.7380248	371.10057282921906	445.12022649879873
7931	9.7698894	371.1005765453939	445.1202309637659
7957	9.8020937	371.1004402886321	445.1200950431141
7983	9.833975	371.10053567049675	445.12017695930786
8009	9.8658707	371.1004758660654	445.12011731055026
8035	9.8981229	371.1006059011379	445.12028703437056
8061	9.9299626	371.1005059855115	445.12012114306873
8087	9.9618126	371.1005372484555	445.1201979568845
8113	9.9936897	371.10063425667454	445.12028693809657
8139	10.025548	371.1005281934956	445.12018053913135
8165	10.057777	371.1004990294798	445.12013052765315
8191	10.08964	371.10064691014776	445.12030565643323
8217	10.12189	371.10066795465224	445.1203746111065
8243	10.153765	371.1005060316137	445.1201395043616
8269	10.185615	371.1005330699028	445.1201860124961
8295	10.217875	371.10064551844556	445.12034932514985
8321	10.249763	371.10057544675556	445.12023721079464
8347	10.281636	371.10060804213543	445.12031386734196
8373	10.313877	371.10063028750227	445.1203291035595
8399	10.345752	371.1004443484993	445.1200568501155
8425	10.378005	371.1005752908257	445.12024467297266
8451	10.409878	371.1004665349745	445.1201033830326
8477	10.44175	371.10055006174485	445.1201976110126
8503	10.474005	371.1005866277343	445.12027122560505
8529	10.505873	371.10059616697	445.1202701601033
8555	10.538142	371.100505170868	445.12016119238757
8581	10.570032	371.1006180021081	445.1202850397365
8607	10.601905	371.10058230767015	445.120235264693
8633	10.633784	371.1004874326658	445.12012847953264
8659	10.665659	371.1006630691815	445.1203472541735
8685	10.69754	371.10051477491874	445.12018381118435
8711	10.729784	371.1005113904628	445.12017132284615
8737	10.761692	371.1005745338838	445.1202509610387
8763	10.793947	371.10064606939454	445.1203258612268
8789	10.825847	371.10065495884896	445.1203707779114
8815	10.85774	371.10052815990076	445.12020512620154
8841	10.889657	371.10052948181914	445.12018637681155
8867	10.921528	371.10049196052285	445.1201493865833
8893	10.95378	371.100593348092	445.1202480528212
8919	10.985645	371.1005931189543	445.12026042639974
8945	11.017509	371.10057385816293	445.1202253559348
8971	11.049726	371.1005918317226	445.12024635016377
8997	11.081618	371.1006668426821	445.1203513408752
9023	11.11352	371.1006139137636	445.1203232579918
9049	11.145755	371.1005910123414	445.12027549770335
9075	11.177639	371.10058909611274	445.1202705008375
9101	11.209907	371.1005771135425	445.1202434064641
9127	11.241797	371.10049168375775	445.1201312907255
9153	11.27368	371.10061081873835	445.12027275638945
9179	11.305924	371.1005858481394	445.12025068465766
9205	11.337822	371.10047675543933	445.12008736607595
9231	11.369706	371.1004778213055	445.12011617452526
9257	11.40156	371.1006050294823	445.12026966645817
9283	11.433476	371.10064417202574	445.1203664393036
9309	11.465754	371.100513554349	445.1201874886907
9335	11.497645	371.1004497336279	445.1200812421584
9361	11.529514	371.1005087401639	445.1201568329413
9387	11.561397	371.10055770822584	445.12023989985187
9413	11.593299	371.10059899232897	445.1202788523163
9439	11.625218	371.1006134571003	445.1203069557918
9465	11.65712	371.10066374192223	445.1203507291883
9491	11.688999	371.1006152758165	445.1202978144644
9517	11.721262	371.10048558520145	445.1201168185928
9543	11.753133	371.1005940370391	445.1202718586888
9569	11.785033	371.10053522964654	445.12021735317336
9595	11.81691	371.10073360410274	445.120439863315
9621	11.848827	371.1006382892616	445.1203160769725
9647	11.881077	371.10059923265214	445.1202789701986
9673	11.912968	371.1006191495649	445.12029570541375
9699	11.944806	371.10054213657975	445.12018471635747
9725	11.976714	371.1005073366306	445.12015403093915
9751	12.008596	371.10063080636496	445.1203394295886
9777	12.040464	371.100519955913	445.1201807934981
9803	12.072366	371.1004720935514	445.1201254887151
9829	12.104256	371.10063314278614	445.1202997613404
9855	12.136537	371.10054418816924	445.1202182396277
9881	12.168462	371.10044856661386	445.12009680332784
9907	12.200342	371.10065818567256	445.1203452553966
9933	12.232221	371.1005765588738	445.120225630486
9959	12.264133	371.1005736531746	445.1202439456388
9985	12.296365	371.10050183553216	445.1201435928438
10011	12.328284	371.10054392647135	445.12017829046283
10037	12.360173	371.10059743059634	445.12029751866436
10063	12.392067	371.10055784651314	445.1202469678462
10089	12.423956	371.10046392776144	445.12008747479314
10115	12.455842	371.1005617903482	445.1202276589776
10141	12.487717	371.1005104985623	445.1201438894602
10167	12.519615	371.10060895150934	445.12033475814053
10193	12.551865	371.10056259812256	445.1202992964933
10219	12.583773	371.1004334096519	445.1201187422976
10245	12.615657	371.10062725490684	445.12033170384973
10271	12.647586	371.1004741419	445.1201490240192
10297	12.67948	371.1006432554187	445.1203901885883
10323	12.711746	371.1005295477193	445.1202112118894
10349	12.743665	371.1005798233809	445.1202507716749
10375	12.775598	371.10063805159257	445.1203834492777
10401	12.807534	371.100565211999	445.1202834787375
10427	12.839469	371.10049104185475	445.12026474257254
10453	12.871382	371.10048122053337	445.1202175808323
10479	12.903278	371.1005931084005	445.1203792755718
10505	12.935199	371.10051041958747	445.12028900889396
10531	12.967463	371.10061956154055	445.120426010101
10557	12.99934	371.1006534996519	445.1204620919715
10583	13.031249	371.10043230435133	445.1201600093238
10609	13.063482	371.1005345722721	445.1203112160148
10635	13.095207	371.1005481245338	445.1202870474823
10661	13.127472	371.10044907035325	445.1201962645973
10687	13.159376	371.1003881930064	445.120113136968
10713	13.191257	371.10041238734374	445.12016378565033
10739	13.223516	371.10047910941165	445.12026753344975
10765	13.255399	371.1004469782324	445.1202014950119
10791	13.287628	371.10051116221155	445.1202965088749
10817	13.319466	371.10050727153225	445.1202646113093
10843	13.351274	371.1004254145457	445.1201509157336
10869	13.383491	371.10045340363325	445.1201714475683
10895	13.415318	371.1005715239438	445.12032536840616
10921	13.447149	371.1004771078494	445.1202536233483
10947	13.479334	371.1003546915669	445.12010339554934
10973	13.511108	371.1003359916572	445.1200716128222
10999	13.543301	371.1005202675394	445.1203209136106
11025	13.575108	371.10047265195345	445.12022095732794
11051	13.606899	371.10050189021007	445.1202514091692
11077	13.639035	371.10044605510024	445.12016735282486
11103	13.670795	371.1004430707529	445.12016522077874
11129	13.702947	371.1004052977825	445.12009956334504
11155	13.734745	371.1004990404378	445.12023197091014
11181	13.766497	371.10042309732137	445.12010518348524
11207	13.798547	371.1005252286599	445.1202563337141
11233	13.83026	371.1004126484085	445.1201280668304
11259	13.861999	371.1004952412777	445.12019825405173
11285	13.894131	371.1005540151761	445.1202615615273
11311	13.925891	371.1004723413689	445.12020181220123
11337	13.957643	371.10058627273065	445.12027901164737
11363	13.989395	371.1003557355889	445.12004863840866
11389	14.021137	371.10053416731614	445.1202416473309
11415	14.053254	371.1004067592214	445.1201301326164
11441	14.084993	371.10052360651576	445.1202768997398
11467	14.116729	371.10053458918657	445.12024894310224
11493	14.148477	371.10047106694805	445.1201182486798
11519	14.1802	371.100559158465	445.1202501632815
11545	14.211941	371.10039322812594	445.12007613340273
11571	14.243669	371.1005044042597	445.1201875508139
11597	14.27541	371.10034569540574	445.12003448380676
11623	14.307146	371.1004826386093	445.1201429563818
11649	14.338892	371.100418284144	445.1201006115217
11675	14.370644	371.1005354204684	445.1202522564503
11701	14.402396	371.1004695561352	445.1201009294264
11727	14.434169	371.1005275199714	445.1202275062851
11753	14.466277	371.10044227862903	445.12022106621265
11779	14.498033	371.1004945602838	445.12020073678576
11805	14.529802	371.10044674839634	445.1201204944561
11831	14.561898	371.1005023263893	445.1201444512331
11857	14.593617	371.10051464433155	445.1201852676285
11883	14.625713	371.10033502528455	445.11998308121593
11909	14.657431	371.1005385218354	445.1202213324268
11935	14.68915	371.10032396017965	445.1200065835865
11961	14.720854	371.10047474383975	445.1201346804783
11987	14.752529	371.10040473055204	445.1200319748151
12013	14.784575	371.10051688199775	445.1202420450337
12039	14.816236	371.1005027416815	445.1201807768181
12065	14.847902	371.10056003968407	445.1202636404058
12091	14.879588	371.1003874672782	445.12004545829444
12117	14.911311	371.10031305260713	445.11999971468305
12143	14.943032	371.100344051107	445.1199998917267
12169	14.974751	371.1004027725007	445.120093719381
12195	15.006469	371.1003840283465	445.1200182286841
12221	15.038175	371.1021976120927	445.11999553807595
12247	15.069888	371.1004739477624	445.12018068245806
12273	15.101613	371.10046867632315	445.1201157206224
12299	15.133342	371.1004283135488	445.1201411869924
12325	15.165069	371.1005243964466	445.12022485583344
12351	15.196763	371.1004182250294	445.1200706652342
12377	15.228455	371.1004529252709	445.1200882457048
12403	15.260124	371.1005856738914	445.1202680607481
12429	15.291797	371.10051107852183	445.1201968824221
12455	15.323461	371.10041349653113	445.12006610711006
12481	15.355105	371.1004909855377	445.12010734632713
12507	15.386695	371.10054798093324	445.12020663367133
12533	15.418293	371.10054620117387	445.1202217729838
12559	15.449909	371.100614825442	445.1202689535871
12585	15.481536	371.10055972146336	445.1202277937229
12611	15.51317	371.1004903512646	445.1201611797379
12637	15.545161	371.1004092709688	445.120059382346
12663	15.576743	371.1005182132975	445.1201542675008
12689	15.608334	371.10060701687695	445.12032237331425
12715	15.640307	371.1004252780784	445.1200796369932
12741	15.671939	371.10053243644506	445.12020589259566
12767	15.703928	371.10051810959453	445.12016419865193
12793	15.735578	371.1005611543831	445.1202541391172
12819	15.767245	371.10050438378397	445.1202082214786
12845	15.799255	371.10051492691986	445.1201929467245
12871	15.830914	371.1004819583158	445.1201515665041
12897	15.862574	371.100430538848	445.12009389121613
12923	15.894574	371.10040459422135	445.1200454625011
12949	15.92621	371.1004635996279	445.1201539124802
12975	15.958226	371.10035356619335	445.1199755226595
13001	15.989874	371.10045604964813	445.1202004019351
13027	16.021529	371.10052199159134	445.12016814680135
13053	16.05356	371.10054072551594	445.12019112140706
13079	16.085197	371.1005387463183	445.12026753573684
13105	16.117202	371.1004356302429	445.12008730981785
13131	16.148833	371.10044312027424	445.1200543681254
13157	16.180466	371.10045950792534	445.12013809557936
13183	16.21246	371.10031914688585	445.11998925692586
13209	16.24411	371.10044463813324	445.1201144403171
13235	16.275764	371.100611182796	445.1202893862263
13261	16.307783	371.10054022133295	445.1202421069091
13287	16.339441	371.1004185081043	445.1200828604401
13313	16.371445	371.10048421534594	445.12013066263603
13339	16.40306	371.1005700974134	445.1202423568236
13365	16.434656	371.100491684048	445.1201566027689
13391	16.466621	371.100559428078	445.1202275493288
13417	16.498223	371.10058625208694	445.1202484158177
13443	16.529837	371.10042110535585	445.1200328271414
13469	16.5618	371.10056658210584	445.1202314772282
13495	16.593408	371.10052486700323	445.12017767779747
13521	16.625391	371.1005331293258	445.1201957073701
13547	16.656987	371.1005568052545	445.1201880372371
13573	16.6886	371.10055654641855	445.12017419226737
13599	16.720562	371.1004837917596	445.1201388192985
13625	16.752142	371.1004384097863	445.1200933106866
13651	16.784077	371.100567170646	445.120257299803
13677	16.815646	371.1005795340512	445.12027754906336
13703	16.847225	371.1004635853288	445.1200932262359
13729	16.879167	371.1004674113414	445.12012421154736
13755	16.910752	371.10037376089895	445.1200721231452
13781	16.94234	371.1004162494636	445.12007416541945
13807	16.974319	371.1005021649235	445.12020749516506
13833	17.005944	371.1006108828762	445.1203389088955
13859	17.037925	371.1005342264747	445.12024128153104
13885	17.069521	371.1004433446331	445.1200426890416
13911	17.101117	371.10038209367343	445.11997793298485
13937	17.133071	371.10041073743764	445.12001226816596
13963	17.164615	371.10059710939714	445.12021380490194
13989	17.196155	371.100505810772	445.12011072094094
14015	17.228107	371.10045222031874	445.1200927584992
14041	17.259688	371.10055371273313	445.12023479099054
14067	17.291644	371.1003888326005	445.1200739872934
14093	17.323257	371.1005416499202	445.1202353606597
14119	17.354867	371.1004814259895	445.1201009305099
14145	17.386823	371.100566378067	445.12019110104416
14171	17.418405	371.1006066642861	445.1202836581484
14197	17.45038	371.100543487464	445.1202420372271
14223	17.481982	371.10044526317614	445.12012017044515
14249	17.513567	371.10046372245665	445.12014677152524
14275	17.545544	371.10053548645203	445.12021328598115
14301	17.577203	371.1004927300791	445.1201616845751
14327	17.608826	371.1005091051933	445.1201550262158
14353	17.640813	371.1003936384053	445.120046588941
14379	17.672424	371.1006044501437	445.120274626151
14405	17.704443	371.10032811676285	445.1199980137188
14431	17.73607	371.1004424814452	445.1201204015576
14457	17.767716	371.1003606421743	445.120050932355
14483	17.79972	371.10057445648687	445.12022134256864
14509	17.831347	371.10049598133503	445.12021097892676
14535	17.862941	371.1005034815486	445.1202330917356
14561	17.89492	371.100413806071	445.1201914146274
14587	17.926534	371.1005129084097	445.12023972971895
14613	17.95853	371.10056605691847	445.1202728366908
14639	17.990157	371.1005061408041	445.12018742037
14665	18.021768	371.10051451160285	445.1202117427656
14691	18.05376	371.10049060909745	445.1202215057785
14717	18.085393	371.1004936320743	445.12020369862444
14743	18.117378	371.1006131920842	445.1203575345985
14769	18.149003	371.100296655526	445.1200326484638
14795	18.180612	371.1004320197552	445.1201126643544
14821	18.212595	371.1003792067356	445.12012520940164
14847	18.244218	371.10053622094864	445.1202663575749
14873	18.275826	371.1005717539847	445.1202626355741
14899	18.307814	371.1005139460454	445.12013424895326
14925	18.339414	371.10062942154366	445.1203906462178
14951	18.371381	371.1004965601149	445.1201925206339
14977	18.402974	371.1006684387888	445.1203860198184
15003	18.434587	371.1003817728177	445.12009329742324
15029	18.466577	371.10035924770426	445.120075518364
15055	18.498197	371.1004692019604	445.12018478477967
15081	18.529818	371.10055905672414	445.12026055030776
15107	18.56181	371.10050824014223	445.120237907486
15133	18.593454	371.10051952195045	445.12019274282704
15159	18.625475	371.10034726828496	445.12004254964455
15185	18.657083	371.1006421877426	445.1203739048568
15211	18.688723	371.10041919002526	445.1201192085497
15237	18.72071	371.10048624097817	445.120200504951
15263	18.752346	371.100464989785	445.1201761397855
15289	18.784339	371.1005938370421	445.12032042093864
15315	18.815983	371.10049002729124	445.12024082668074
15341	18.847646	371.1003551673704	445.1201238665132
15367	18.879298	371.1003684042536	445.12012035679226
15393	18.910927	371.10051269734174	445.1202202086519
15419	18.94255	371.1004260433555	445.1201426587661
15445	18.974558	371.10035151766556	445.1200237891267
15471	19.006177	371.10048761373923	445.1201639010207
15497	19.038183	371.100416908536	445.1201245803226
15523	19.069831	371.10049781162166	445.12023239526513
15549	19.101452	371.10046437333807	445.1200808769906
15575	19.133438	371.1003996866285	445.1200659227701
15601	19.165058	371.10056228034875	445.12017586091946
15627	19.196673	371.10053320407644	445.12018378325354
15653	19.228677	371.10042387121194	445.12015274348414
15679	19.260281	371.1007269671264	445.12045701204266
15705	19.292252	371.10065376249753	445.1202910589563
15731	19.323879	371.10046468913544	445.120166608398
15757	19.355513	371.10058964755143	445.12037657247674
15783	19.387505	371.10058591123345	445.1203263758222
15809	19.419121	371.1005288505869	445.1202706326367
15835	19.450721	371.1004609537361	445.1201245224502
15861	19.482332	371.1004460791589	445.12016745310046
15887	19.513921	371.10048592134456	445.1201686464883
15913	19.545884	371.1004018137382	445.1201044675036
15939	19.577465	371.1004327193619	445.1200897377239
15965	19.609042	371.1005096293902	445.1201687087933
15991	19.640996	371.10040060042735	445.1200443307227
16017	19.672578	371.10060077202536	445.1202981015042
16043	19.704532	371.1004085623801	445.12009260229155
16069	19.736121	371.10036200236607	445.12002695912236
16095	19.767713	371.10051355056805	445.12019340905744
16121	19.799671	371.10049614391386	445.1201744109629
16147	19.831253	371.1005180775618	445.12019252684644
16173	19.862853	371.10062110761936	445.12033789001686
16199	19.894809	371.10053509647645	445.12022418719516
16225	19.926401	371.1004862544382	445.12018280075216
16251	19.958374	371.1004405250598	445.1200732328365
16277	19.989957	371.1004670210788	445.12013288590185
16303	20.02157	371.1004541145946	445.120050527159
16329	20.053511	371.10045303026067	445.1201411957036
16355	20.085093	371.100530459868	445.1202113636614
16381	20.117055	371.1005539345762	445.1202724854482
16407	20.148636	371.100627258078	445.1203697322883
16433	20.180245	371.1004648436191	445.12021387809784
16459	20.212201	371.1004300629648	445.12011436866214
16485	20.243809	371.10043418575157	445.120168438755
16511	20.27542	371.10050212097053	445.12020740711745
16537	20.307376	371.10069665466204	445.12042025685065
16563	20.338976	371.1004617940174	445.1201526019226
16589	20.370968	371.10031038640795	445.120084477316
16615	20.402597	371.1004507226141	445.12016734234976
16641	20.434218	371.1006560016004	445.12032183879944
16667	20.46618	371.1005994110828	445.12022392483397
16693	20.49777	371.10071004150745	445.12043900905144
16719	20.529364	371.1006490533421	445.12032964938453
16745	20.56106	371.1006375059787	445.1202733924354
16771	20.592633	371.1005715042183	445.12021643280417
16797	20.624256	371.10050109961645	445.12014835337203
16823	20.655847	371.10054150948037	445.12026087702185
16849	20.687449	371.1005509582027	445.1201771199857
16875	20.71921	371.10032448386744	445.12002444113347
16901	20.750806	371.10057432410093	445.1202459558845
16927	20.782429	371.1004738653704	445.12017211645883
16953	20.814416	371.1005201677727	445.120237766267
16979	20.846031	371.10043570375916	445.1201473692706
17005	20.87801	371.1004716908655	445.1201733216532
17031	20.909595	371.1006099720677	445.120298959652
17057	20.941212	371.1004543889321	445.12009265240886
17083	20.973166	371.10041885203344	445.12009008134606
17109	21.004777	371.10044664190985	445.12021442661825
17135	21.036723	371.1005146883842	445.1202376984267
17161	21.068327	371.1004932132689	445.12011645433836
17187	21.099916	371.1006702891942	445.12040875452556
17213	21.131512	371.10048393107246	445.12018095034017
17239	21.163114	371.1005376749714	445.1202530496269
17265	21.194719	371.1006547951839	445.1204037917606
17291	21.226677	371.1005124352166	445.12021914929994
17317	21.258296	371.10053739215635	445.1202285402631
17343	21.290279	371.1005921843525	445.1202781307552
17369	21.321892	371.10065184436166	445.1204182672534
17395	21.35351	371.1007367475696	445.1203979794342
17421	21.385127	371.1006423107894	445.1202846604053
17447	21.416729	371.10058456005555	445.1202606161247
17473	21.44834	371.1004410662156	445.1201716226904
17499	21.48024	371.10058235393166	445.12027969999633
17525	21.511861	371.1004217399049	445.12011835624963
17551	21.543831	371.10068169927786	445.1203315860342
17577	21.57544	371.10046180534476	445.12018592541665
17603	21.607029	371.10038653418246	445.12008989582705
17629	21.638844	371.10053979132124	445.1201462555184
17655	21.670411	371.100558753892	445.1202211499592
17681	21.702184	371.10064800261426	445.1202703447099
17707	21.733746	371.10055103809026	445.12024799594366
17733	21.765332	371.1003732711931	445.1200432103041
17759	21.797246	371.1006110682572	445.12031413503905
17785	21.82885	371.1006503167285	445.1204368962562
17811	21.860455	371.10066851887836	445.12038062818226
17837	21.892442	371.10042799627195	445.1201390697835
17863	21.92408	371.10038933324756	445.12016274236663
17889	21.95574	371.10045336368114	445.1201729345948
17915	21.987378	371.1004999212997	445.1202625834328
17941	22.019036	371.10046984667434	445.1202004051824
17967	22.051076	371.10058024236724	445.1203516753774
17993	22.082747	371.1005103971806	445.12029667925106
18019	22.114419	371.10046564087406	445.1201830444576
18045	22.146061	371.10060398716803	445.1203101524865
18071	22.177711	371.1004963537406	445.1202305196316
18097	22.209357	371.1005811897491	445.12033508974383
18123	22.240986	371.1005821165116	445.1203494077775
18149	22.272616	371.1006614944389	445.1204054346619
18175	22.304238	371.10060664741394	445.12040303942285
18201	22.335838	371.10049623716714	445.12026744929904
18227	22.367436	371.10052121698	445.1202587702499
18253	22.399043	371.10045913637134	445.1202304651017
18279	22.430651	371.10052636368664	445.12028592045175
18305	22.462607	371.10066047562236	445.1203912830654
18331	22.494209	371.1005464207968	445.1202522483865
18357	22.525805	371.1007800314171	445.1205229764343
18383	22.557787	371.10053752167664	445.1202277835349
18409	22.589357	371.1006776897621	445.1204101709248
18435	22.620909	371.10064047844537	445.1203042667093
18461	22.652434	371.1006427657863	445.1202068307181
18487	22.683972	371.1007738775689	445.12034853717375
18513	22.715505	371.10078885343984	445.1203730190336
18539	22.747039	371.1005802588024	445.1201581531779
18565	22.77857	371.10071659215464	445.12038785138463
18591	22.810114	371.1006681297229	445.12026567885545
18617	22.841674	371.1006984412313	445.1204186939561
18643	22.873239	371.1006150303956	445.12022459873344
18669	22.904828	371.1005736078867	445.12021346339986
18695	22.936424	371.1005974682877	445.12025323287014
18721	22.968037	371.1005810570046	445.12033697435015
18747	22.999637	371.1004839963002	445.120159318056
18773	23.031239	371.10059528974386	445.1203267737919
18799	23.062956	371.1004897561614	445.12018578877615
18825	23.09455	371.1003784657936	445.12028720439054
18851	23.126177	371.1004878843998	445.1201950140379
18877	23.157793	371.1003550112546	445.12013049001683
18903	23.189398	371.1004995094533	445.12025839742864
18929	23.221143	371.10054142638603	445.120297633717
18955	23.25275	371.1005427150193	445.1202353429899
18981	23.284354	371.10049871250817	445.12022535673754
19007	23.315948	371.10061617144584	445.1203150065647
19033	23.347552	371.1006485766805	445.12029976674046
19059	23.37915	371.1004243133659	445.12016153059426
19085	23.410744	371.1005792867476	445.12029178688925
19111	23.442344	371.10054658708526	445.1203654325745
19137	23.474217	371.1004094692317	445.12014939198014
19163	23.505796	371.1004461505645	445.1201858004211
19189	23.537625	371.10047498219154	445.12024718491745
19215	23.569194	371.1003709852902	445.1201806186207
19241	23.600758	371.10044979201194	445.1201849820867
19267	23.632587	371.10052139816264	445.1203189691379
19293	23.664152	371.10065513230717	445.1204542421221
19319	23.695706	371.1005030570243	445.12031033120945
19345	23.727652	371.1005511389236	445.1203040743764
19371	23.759211	371.1006745517986	445.1203415614855
19397	23.791144	371.1006283621161	445.1204293693193
19423	23.82274	371.10042751062707	445.120203446525
19449	23.854329	371.10051563616355	445.12027942398976
19475	23.886286	371.1006814155429	445.12045892115844
19501	23.917898	371.10053240143617	445.1202974189222
19527	23.949492	371.1004952436568	445.12026532405855
19553	23.981463	371.10041178732837	445.12022892517484
19579	24.013088	371.10043801320535	445.1202068157242
19605	24.044684	371.1005586194599	445.120345798216
19631	24.076298	371.10055726189194	445.120302226879
19657	24.107923	371.100409957797	445.12016889377475
19683	24.139921	371.10038016342355	445.1201111019794
19709	24.171538	371.10064793387477	445.120406698855
19735	24.203153	371.1005535352636	445.1203355100645
19761	24.234782	371.1005508887136	445.1203235096327
19787	24.266426	371.1005769254074	445.12038263258853
19813	24.298059	371.1006096506945	445.12030175424405
19839	24.329688	371.1005682538577	445.1202909969002
19865	24.361294	371.10069008211786	445.12040219212105
19891	24.392892	371.10044658651015	445.12023611905306
19917	24.424476	371.10051566190975	445.12028253313485
19943	24.456067	371.1005703856712	445.12024697705357
19969	24.487659	371.10041862863187	445.12021624282295
19995	24.51923	371.1005076782297	445.12020477446197
20021	24.55078	371.1006138226315	445.12033525300814
20047	24.582311	371.10076025146526	445.12042936386075
20073	24.613849	371.1007018622853	445.1204219459666
20099	24.645378	371.10081163970193	445.1205387502564
20125	24.676918	371.10048009345627	445.1201496325526
20151	24.708472	371.1005477279031	445.1202703754255
20177	24.740045	371.10056440199344	445.1203581204871
20203	24.771616	371.10055700556563	445.12033678846893
20229	24.803201	371.10065154365617	445.12044852279496
20255	24.834801	371.1005128309898	445.1202843306459
20281	24.866407	371.10049282604206	445.12031292808877
20307	24.898374	371.1006654646038	445.12044040636454
20333	24.929964	371.10060031888383	445.1204243319499
20359	24.961558	371.1006321426636	445.1204095471294
20385	24.99312	371.10068282944275	445.1204349239069
20411	25.024685	371.10057089360555	445.1203132073372
20437	25.056564	371.10066367028566	445.12035552793685
20463	25.088147	371.1005187555685	445.12023116613415
20489	25.119718	371.1004598776556	445.1202335138579
20515	25.151295	371.1006242615594	445.1203609021056
20541	25.182864	371.10040194268834	445.1201693749806
20567	25.214447	371.1005601882334	445.12034568064615
20593	25.24602	371.10045953953187	445.1202799674417
20619	25.277589	371.1003202338026	445.1200283407782
20645	25.309135	371.10059911399543	445.12026205124465
20671	25.340656	371.1004318090077	445.12026023331185
20697	25.372185	371.10038713292715	445.12020326163906
20723	25.403708	371.1006755032492	445.120318842161
20749	25.435248	371.1004338201717	445.12019904620996
20775	25.466966	371.1006734974234	445.1204058105238
20801	25.498514	371.1005530762397	445.12025609888224
20827	25.530064	371.10044162687154	445.12022214884496
20853	25.561879	371.10051862707394	445.1202561997445
20879	25.593456	371.10064385533184	445.12038003258715
20905	25.625218	371.10041790802256	445.1202098101038
20931	25.656773	371.1007246092812	445.12045018194186
20957	25.688331	371.1005741455504	445.1202751980408
20983	25.719889	371.1004746130349	445.12021512377294
21009	25.751448	371.10061990792946	445.12035819659087
21035	25.783014	371.1007137652582	445.120450560847
21061	25.814675	371.10063146983987	445.1203840055192
21087	25.846237	371.1006349065336	445.1203409650089
21113	25.877788	371.1004474245978	445.1201682284796
21139	25.909335	371.100533384667	445.1202275003979
21165	25.940873	371.1006377443497	445.1203732482856
21191	25.972415	371.1005603690024	445.1202741381522
21217	26.003944	371.10085634837134	445.12045711868615
21243	26.035527	371.10084359562336	445.1205297130738
21269	26.06705	371.10096381673463	445.12049414083606
21295	26.098556	371.1006689734034	445.12015799931334
21321	26.130296	371.10089820035654	445.12044495394827
21347	26.161823	371.1008213615079	445.12047412916735
21373	26.19335	371.1009533061175	445.12056894983874
21399	26.225021	371.10074571331944	445.12048396718563
21425	26.256565	371.1006299771451	445.12036337433386
21451	26.28819	371.1005650159515	445.1202533026168
21477	26.319738	371.10078444953797	445.12050220394593
21503	26.351321	371.10063228344507	445.1203579974624
21529	26.382903	371.1008355168502	445.1205583461334
21555	26.4145	371.1008125731448	445.12048176236715
21581	26.446084	371.10077137700034	445.1204597010183
21607	26.477678	371.1004802411018	445.12018496946524
21633	26.509278	371.1006569350072	445.1204071517739
21659	26.541074	371.10043634281647	445.1201845680792
21685	26.572667	371.10055148579016	445.1203192709451
21711	26.604269	371.1005834862033	445.1203795952841
21737	26.636026	371.1005136183657	445.12030490114586
21763	26.667655	371.10051186606404	445.1202539639063
21789	26.699242	371.1006154468951	445.1203618625363
21815	26.73103	371.1004993971612	445.12022539018045
21841	26.76267	371.10048845492696	445.12016290848663
21867	26.794655	371.1005855034039	445.1203559692503
21893	26.826255	371.10059145707294	445.1203671823865
21919	26.857853	371.1004670073509	445.1201918332711
21945	26.889813	371.1005342489781	445.1203096652862
21971	26.921407	371.10047509495627	445.1202287164317
21997	26.953016	371.10218990802815	445.12003135073485
22023	26.984586	371.1006657647977	445.1203373387862
22049	27.016159	371.1005445812619	445.1203539819693
22075	27.047889	371.1003619069658	445.1201734996455
22101	27.079453	371.10051215507707	445.1202316461303
22127	27.11102	371.1004104606792	445.1201488341215
22153	27.142591	371.1006509855177	445.1204513073285
22179	27.174174	371.10049353379213	445.1203024454901
22205	27.205749	371.10032648498066	445.1201522676439
22231	27.237314	371.10038493215256	445.12017289674014
22257	27.268866	371.1004169258989	445.12026008012236
22283	27.300426	371.100669538077	445.12039731083
22309	27.331949	371.10080372013067	445.1203061999013
22335	27.363487	371.100873676244	445.12038355956406
22361	27.394999	371.1011221382352	445.1205489525543
22387	27.426516	371.1009067037255	445.12058890122177
22413	27.458026	371.1009234217893	445.12041002663125
22439	27.489531	371.10063594715905	445.12029410038105
22465	27.521043	371.1009480539935	445.120666825874
22491	27.552558	371.1008732378117	445.12066643321515
22517	27.584083	371.1008244779696	445.1206052483512
22543	27.615606	371.1007468569348	445.1204790481458
22569	27.647131	371.10075860884615	445.12056050639796
22595	27.678652	371.10072262865833	445.12049748435794
22621	27.710208	371.1006722567455	445.1203799452829
22647	27.741741	371.1005764730195	445.1205126370569
22673	27.773275	371.1007574885334	445.1204455601606
22699	27.804818	371.1006344730154	445.1203716252337
22725	27.836371	371.10066524254023	445.1203439429545
22751	27.867921	371.100756909049	445.12048908193145
22777	27.899487	371.100552198574	445.12037651007046
22803	27.931054	371.100633991129	445.1203999845602
22829	27.962633	371.1006273513401	445.12031839721857
22855	27.994204	371.1007329843921	445.12052464761695
22881	28.025779	371.1005439706851	445.12029906715026
22907	28.057342	371.1004644080097	445.1202836552252
22933	28.088933	371.1006135726111	445.12041128972254
22959	28.120508	371.10053943372503	445.12036792125815
22985	28.152081	371.1006921854798	445.12047543664175
23011	28.183638	371.1004565684915	445.120317611757
23037	28.215198	371.100555227357	445.12039862202
23063	28.246786	371.100627850161	445.1205028491535
23089	28.278354	371.10063106600836	445.12037897782835
23115	28.309944	371.10061287907024	445.1204549204806
23141	28.341511	371.1004990844376	445.12034079573493
23167	28.373067	371.10080016748486	445.12052567846763
23193	28.404629	371.1006063589782	445.1202945139071
23219	28.4362	371.10060447677535	445.1202932257809
23245	28.467769	371.1008928850994	445.12059279970384
23271	28.499336	371.1007353164533	445.12044354557725
23297	28.530892	371.10063992510135	445.1204213164233
23323	28.562444	371.1006255314647	445.1204405057504
23349	28.594003	371.1005340424877	445.12023045992
23375	28.625561	371.1006404684787	445.1203830803615
23401	28.657123	371.1006875370141	445.1204006847768
23427	28.688694	371.1005913035329	445.1203401454036
23453	28.720338	371.1007174055734	445.1205111969147
23479	28.751892	371.10067029458946	445.12046974901125
23505	28.783457	371.1006417826668	445.12039322700974
23531	28.815001	371.1006000809497	445.1204404774182
23557	28.846551	371.10057249145325	445.1203759972918
23583	28.878267	371.10066826043146	445.1204662431646
23609	28.909826	371.10063028153826	445.1203877155891
23635	28.941369	371.10051687024327	445.1202817460712
23661	28.972922	371.10078626951037	445.1204539394297
23687	29.004484	371.100596570527	445.1203185955567
23713	29.036045	371.10064924207535	445.1204899203808
23739	29.067605	371.10073698891586	445.1204959110276
23765	29.099178	371.10069215930963	445.12054043022914
23791	29.13074	371.1006358121855	445.1204653224817
23817	29.162318	371.1005953324394	445.1205272644543
23843	29.193888	371.10051167885933	445.1203434560583
23869	29.225463	371.10065216397436	445.12045937404173
23895	29.257066	371.10054843576256	445.12037177611126
23921	29.288782	371.1008401025489	445.1206309731468
23947	29.320368	371.1007025848517	445.120499399639
23973	29.351941	371.10058459578363	445.12050191176405
23999	29.383516	371.100523040164	445.12034182264944
24025	29.41507	371.1005982692478	445.1204385575863
24051	29.446618	371.1006864410187	445.1205609926237
24077	29.47818	371.1006295633214	445.12047474302517
24103	29.509745	371.10059898011485	445.1203539817129
24129	29.541308	371.10067893817507	445.12050545482765
24155	29.572891	371.1007216416424	445.1205501977227
24181	29.60446	371.1006347461012	445.12036906384316
24207	29.636078	371.10051388548476	445.12031419888353
24233	29.667658	371.100617698231	445.1203899725935
24259	29.699231	371.10062266181967	445.1203341475037
24285	29.730804	371.1006689959434	445.1205029410151
24311	29.762385	371.10063800665006	445.12044687185625
24337	29.793956	371.1005959222467	445.12042893793364
24363	29.825545	371.1005182402495	445.12036176020246
24389	29.857133	371.1005426162903	445.12025292775934
24415	29.888727	371.1006602712737	445.1204206071144
24441	29.92031	371.10071350770465	445.120453186514
24467	29.951908	371.1005962293784	445.12044148508625
24493	29.983516	371.1006898203274	445.1204002260432
24519	30.015118	371.10064106445316	445.1203955287738
24545	30.04681	371.10065029031114	445.12034319993114
24571	30.078381	371.10050983033943	445.1201997693784
24597	30.109937	371.1006663355103	445.1202696972241
24623	30.141471	371.10077286395506	445.1205177101209
24649	30.17301	371.10052635533674	445.12032875717523
24675	30.204541	371.1005083927646	445.1202826158799
24701	30.23606	371.10063715593157	445.1204415335391
24727	30.267577	371.10095170151055	445.12059424780466
24753	30.299087	371.10048672663294	445.1203713468161
24779	30.3306	371.1004817605905	445.12031386133793
24805	30.362131	371.1004484342688	445.1203088426174
24831	30.393671	371.1004140176309	445.12017542915027
24857	30.42521	371.10062838450153	445.1203723867962
24883	30.456846	371.100462121541	445.1202428515367
24909	30.488396	371.10061292579434	445.1203900907002
24935	30.519952	371.10047675297994	445.1202762250188
24961	30.551592	371.1006167684032	445.12043601326656
24987	30.58315	371.10045506865595	445.1203239613474
25013	30.6147	371.1003147002668	445.1202423162235
25039	30.646415	371.1006434725132	445.1204117865363
25065	30.677959	371.10048612660023	445.1203137622427
25091	30.709492	371.10074750258036	445.1204306680239
25117	30.741027	371.10054221569163	445.1202935203282
25143	30.772582	371.1004320544253	445.12015826276195
25169	30.804442	371.10057972600947	445.120408498261
25195	30.836005	371.10060320356195	445.12039922622176
25221	30.867565	371.10063710205833	445.12052150743887
25247	30.899134	371.1006620867628	445.1205510752775
25273	30.930694	371.1008757135975	445.1206458961076
25299	30.96225	371.10074275414996	445.12052276767963
25325	30.993817	371.1006543286954	445.1204226812619
25351	31.025361	371.1005939663728	445.1203946488378
25377	31.057194	371.10057351895716	445.1202844914797
25403	31.088742	371.1006234172156	445.1203841677285
25429	31.120296	371.100543122533	445.12036280508113
25455	31.151849	371.1006086280665	445.1204220762142
25481	31.183386	371.1004794921789	445.1202050739976
25507	31.215163	371.1005095761358	445.12029790999156
25533	31.246699	371.1005349021832	445.12031413051096
25559	31.278247	371.1005578488787	445.12025028890395
25585	31.310101	371.10062753002325	445.12028339648054
25611	31.341655	371.1004907437634	445.1202042082082
25637	31.373199	371.10047890242515	445.12029595084516
25663	31.404738	371.1004601854978	445.12025072790783
25689	31.436268	371.10053142653777	445.120157028351
25715	31.468184	371.1005774714368	445.12031291708973
25741	31.499734	371.1006500333273	445.12042967447354
25767	31.531278	371.10055531146094	445.1203536433122
25793	31.563161	371.1006051537562	445.12041541779
25819	31.594726	371.10066917837025	445.12051279479726
25845	31.626282	371.1006658340832	445.12050841562024
25871	31.657859	371.10062537322864	445.120562562255
25897	31.689414	371.10058741588506	445.12049157618884
25923	31.721082	371.1005433211042	445.12036078824497
25949	31.752637	371.10059560329455	445.12042814064273
25975	31.784199	371.1006944245697	445.12053257342
26001	31.815749	371.10054849421493	445.1204091166047
26027	31.847287	371.10059751150544	445.12044361953355
26053	31.878816	371.1006452183521	445.1203927487119
26079	31.910362	371.1005451105895	445.1204623737003
26105	31.941903	371.1007160352004	445.1204857804703
26131	31.973433	371.1005324209875	445.120439057032
26157	32.004966	371.10054289946095	445.1203121060003
26183	32.036497	371.10069650340375	445.1205407331817
26209	32.068024	371.10074737901147	445.12014392233493
26235	32.099539	371.10079399119076	445.1205728937504
26261	32.131064	371.10065544639855	445.1203743519628
26287	32.162583	371.1006652294194	445.12037156650416
26313	32.194098	371.10072397349126	445.12045531662903
26339	32.22562	371.1007940051152	445.12047649105324
26365	32.257135	371.1006618200025	445.12041741113416
26391	32.288723	371.10083773671965	445.12070395811105
26417	32.320254	371.1007723080796	445.120600947449
26443	32.351785	371.1008506910033	445.12064066405935
26469	32.383306	371.10065530485366	445.12065799707455
26495	32.414841	371.1006985477468	445.12049676258533
26521	32.446375	371.1006694549334	445.1204802697159
26547	32.477914	371.1007596461519	445.12049276081245
26573	32.509462	371.10063233931834	445.120448002976
26599	32.541017	371.1006559539784	445.1204667117029
26625	32.572564	371.1007557766626	445.12057385347987
26651	32.604102	371.10073818240176	445.12049710069755
26677	32.635635	371.10071876875617	445.1204804296107
26703	32.667169	371.1007543497997	445.12051447759245
26729	32.698706	371.10076790029245	445.1206090410898
26755	32.730252	371.10078022034406	445.1205143937573
26781	32.761792	371.1006489583741	445.12029059426953
26807	32.793346	371.10061627887234	445.12044042391483
26833	32.824904	371.10059364480134	445.1203633772101
26859	32.856469	371.1006545883185	445.120376698915
26885	32.888023	371.1006874285646	445.1204490387313
26911	32.919594	371.1005142999765	445.1203050250135
26937	32.951152	371.1006319154777	445.12040320371335
26963	32.982702	371.10068409383854	445.12039340142405
26989	33.014255	371.1007643697877	445.1205076390295
27015	33.045807	371.1006469170868	445.1204184260277
27041	33.077355	371.100760404217	445.12043073491196
27067	33.108894	371.1004569210668	445.1202349784161
27093	33.140432	371.10072298367004	445.12044971007003
27119	33.171965	371.100644784097	445.12039049360646
27145	33.2035	371.1006749676643	445.12047345876755
27171	33.23503	371.1007582262925	445.1204493683356
27197	33.266559	371.1007309653317	445.1205403563685
27223	33.29809	371.1004666169925	445.12023166579814
27249	33.329615	371.10066765043234	445.12055238601664
27275	33.361155	371.1006379880108	445.120354261675
27301	33.392703	371.1004449540479	445.12039664470694
27327	33.424238	371.1005459723584	445.12026205606213
27353	33.455776	371.10062282150153	445.12038757005854
27379	33.487326	371.1004614167727	445.1202804446787
27405	33.518865	371.1005992363527	445.12034046288585
27431	33.550397	371.1006179049306	445.1203297230963
27457	33.58192	371.1004689720894	445.1203328497089
27483	33.613447	371.1006569245919	445.1204445376545
27509	33.644961	371.100840911134	445.12066992271684
27535	33.676474	371.1011633659594	445.12073771974633
27561	33.707984	371.10112805011994	445.12089100917586
27587	33.739499	371.100733194835	445.1205870935027
27613	33.771014	371.1006018033699	445.1206080267796
27639	33.802543	371.10069610409425	445.1204400338983
27665	33.834051	371.10061239636883	445.1205381568581
27691	33.865559	371.101019727963	445.1206329802424
27717	33.89707	371.10074992295256	445.12052556926415
27743	33.928582	371.1005869641195	445.12045796563007
27769	33.960089	371.100779486124	445.12046493107954
27795	33.991607	371.1007066134416	445.12069112193336
27821	34.023124	371.10063835690505	445.12039121073093
27847	34.054678	371.1005642619787	445.1205418550704
27873	34.086191	371.1007602439873	445.1205835176782
27899	34.117716	371.10049225987626	445.12044615613974
27925	34.149247	371.1004989640688	445.12039715297993
27951	34.180762	371.1005801020557	445.12039017024773
27977	34.212278	371.10061466759214	445.1204234184426
28003	34.243822	371.100564269797	445.1204289541137
28029	34.275362	371.10077567503714	445.1205679453019
28055	34.306906	371.10070401365766	445.12049516895655
28081	34.338437	371.10052930273025	445.12048424698526
28107	34.369981	371.1008292304003	445.12063836573356
28133	34.401514	371.1008209783166	445.1206088944153
28159	34.433045	371.1008378562831	445.1206696795268
28185	34.464591	371.1008608785243	445.12074744261093
28211	34.496127	371.10074051043597	445.1205479942476
28237	34.527658	371.1010326697813	445.12075171304656
28263	34.55917	371.10079754561787	445.1207067104756
28289	34.590679	371.10116105236426	445.1207582684696
28315	34.622185	371.10067201485384	445.12059599387374
28341	34.653687	371.1008849962696	445.12075790339793
28367	34.685189	371.10090232967787	445.120558597365
28393	34.716696	371.1008867907801	445.12090694785365
28419	34.748202	371.10062105506137	445.12052817636055
28445	34.77971	371.100798115361	445.1208238676182
28471	34.811227	371.10096379937096	445.12056432960827
28497	34.842752	371.1006020862376	445.1205905514442
28523	34.874271	371.10083713300435	445.1207158796
28549	34.905796	371.1006475918454	445.1205412875665
28575	34.937317	371.10073942982115	445.1207071125255
28601	34.96884	371.1006180448087	445.1204866329273
28627	35.000352	371.10087772074905	445.1205667871536
28653	35.031873	371.1007011094449	445.1205613642518
28679	35.063383	371.10068820415285	445.1205318566816
28705	35.094904	371.10052413180154	445.1204991888292
28731	35.126423	371.10061073935833	445.1203877286468
28757	35.15795	371.1006692320232	445.1204522366913
28783	35.189469	371.1005643803583	445.120374827485
28809	35.220992	371.100820794318	445.1206590781838
28835	35.252507	371.100802052737	445.12065388967
28861	35.284025	371.10045501342415	445.12059569185766
28887	35.315546	371.10059865112373	445.12066757511474
28913	35.347077	371.10044234531676	445.1204449438096
28939	35.378602	371.1004423894028	445.1204449254992
28965	35.410136	371.1006593564788	445.1205984601125
28991	35.441675	371.10072899097815	445.1204762588019
29017	35.473211	371.1007030465021	445.12055258538845
29043	35.504757	371.10073960508515	445.1205166402825
29069	35.536307	371.1007590813334	445.12061883619805
29095	35.567886	371.1005985701422	445.1205038318951
29121	35.599455	371.10065676757193	445.12061176896424
29147	35.631065	371.1006853216559	445.12058884666124
29173	35.662636	371.1007771678911	445.1205787533695
29199	35.694209	371.1008195877545	445.1206077299252
29225	35.725822	371.10073993356616	445.1205835374874
29251	35.75738	371.1006472411314	445.1204939396449
29277	35.789007	371.1007160587228	445.12047284929344
29303	35.820576	371.10055484317604	445.12039391193355
29329	35.852136	371.100603410227	445.12038734888387
29355	35.883859	371.10053192359413	445.1204358923307
29381	35.915411	371.10048519886055	445.120313775032
29407	35.946957	371.1004471717761	445.1203609476204
29433	35.978678	371.1005478618716	445.12044143555255
29459	36.010232	371.10049547044883	445.12036088342194
29485	36.041786	371.10061937573585	445.12042160127334
29511	36.073343	371.10058043275075	445.1203648586579
29537	36.104903	371.1006241535055	445.1204801769826
29563	36.136526	371.10070855877575	445.12055133290244
29589	36.168078	371.10070448669035	445.12050145669633
29615	36.199639	371.1006868686224	445.1204951556949
29641	36.231355	371.1007330313408	445.1205059267601
29667	36.26291	371.10060929612814	445.1204786041576
29693	36.294651	371.10062431530207	445.1205517971236
29719	36.326199	371.1006506835764	445.12041935049865
29745	36.357743	371.1006370594512	445.1205007938171
29771	36.389637	371.10059278106246	445.12037919767187
29797	36.42117	371.1006795419049	445.12062797414256
29823	36.452706	371.1007293278387	445.1205546716586
29849	36.484241	371.1005861880317	445.1205421587791
29875	36.515774	371.1007693651279	445.12058399285155
29901	36.547464	371.1007335729117	445.12054841088377
29927	36.578995	371.10073775726465	445.12048369390084
29953	36.610512	371.10070381415846	445.12050764733505
29979	36.642037	371.1007549621905	445.1206572698863
30005	36.673583	371.1007326269746	445.1206059456588
30031	36.705116	371.10068092758803	445.120537958265
30057	36.736652	371.10069436789604	445.1205923896541
30083	36.768191	371.1006964797108	445.12047660506005
30109	36.799718	371.10074160858767	445.12055613116803
30135	36.831248	371.1006431522344	445.12054103991
30161	36.862777	371.10063555137435	445.12038915305743
30187	36.894302	371.100656719965	445.1204584907254
30213	36.925831	371.10058961185564	445.1204759808699
30239	36.9577	371.10082527580255	445.12062617569217
30265	36.989221	371.10056724539294	445.12049816836384
30291	37.020746	371.1006867198219	445.12055136138144
30317	37.052658	371.10066946049653	445.1204006637354
30343	37.084187	371.10091322495646	445.12066480843225
30369	37.115715	371.1008818091105	445.1206622073591
30395	37.1475	371.1007729784898	445.12055421329427
30421	37.17905	371.1006703234929	445.1204471358442
30447	37.210585	371.1005962507444	445.1204311403591
30473	37.242115	371.10068014201437	445.12045561361475
30499	37.273646	371.10056223673126	445.12037304213965
30525	37.305171	371.1006082995439	445.12048813066036
30551	37.3367	371.10069009019986	445.1206075193273
30577	37.368229	371.1007463877227	445.12062344553834
30603	37.399742	371.10079703906683	445.1205311622339
30629	37.431271	371.1007378615059	445.12047926556295
30655	37.462802	371.1007821431494	445.1206254020815
30681	37.494342	371.10071956483085	445.1204988101806
30707	37.525875	371.10063314590445	445.1203942558173
30733	37.5574	371.1007644989714	445.12066132569254
30759	37.588938	371.10066682149136	445.1204659468851
30785	37.620473	371.10070338660114	445.1205213250097
30811	37.652003	371.100564893006	445.1204589761708
30837	37.683559	371.1007056147404	445.120508732792
30863	37.715111	371.10071212983013	445.12048634735487
30889	37.746642	371.1006101847273	445.1203697234742
30915	37.778173	371.10058860403694	445.1204076004034
30941	37.809707	371.10068427669097	445.1204195447805
30967	37.84124	371.1007702666353	445.12049500819063
30993	37.872774	371.1006240149338	445.1204551287203
31019	37.904311	371.10079062483067	445.12063290652304
31045	37.935844	371.10044712642167	445.1203309863096
31071	37.967374	371.1007710396826	445.1205884951956
31097	37.998919	371.1008104391104	445.12057886917347
31123	38.030463	371.1007651290573	445.12060122024974
31149	38.061997	371.10083135808856	445.1206453056284
31175	38.093513	371.10081641358533	445.1206102735695
31201	38.125043	371.10069184288517	445.12061635657625
31227	38.156572	371.1006425374548	445.1205004541207
31253	38.188095	371.10063049543106	445.12048282267887
31279	38.219628	371.10061065832684	445.12047832869024
31305	38.251143	371.10062186799	445.1204276587108
31331	38.282668	371.1006654995035	445.12039647350764
31357	38.314182	371.1005500948482	445.1204552535679
31383	38.345701	371.10063450550643	445.12043440728337
31409	38.377234	371.10064546654473	445.1205031852893
31435	38.408764	371.100768087191	445.1205603555426
31461	38.440309	371.1006880835212	445.1205686817321
31487	38.471837	371.1005861788537	445.12039811275696
31513	38.503374	371.1005907864808	445.12043444454105
31539	38.534903	371.10078027694686	445.1204990504194
31565	38.566455	371.10074915095043	445.1204798271051
31591	38.598001	371.10078106755105	445.1205874761937
31617	38.629893	371.1006079488127	445.12055354618235
31643	38.661428	371.10062462478714	445.1204518928348
31669	38.692972	371.1006900922169	445.1206601751587
31695	38.724522	371.1006079214455	445.1206426027099
31721	38.756045	371.100700708434	445.12059608824745
31747	38.78757	371.1006930863799	445.12049971702555
31773	38.819112	371.1005974835973	445.12046155513684
31799	38.850641	371.10082802212605	445.1206165888853
31825	38.882181	371.1006743708362	445.1206068152528
31851	38.913716	371.1007991480111	445.12065661764524
31877	38.945245	371.10075967146724	445.12061226298033
31903	38.976779	371.10079222448815	445.12052759849826
31929	39.008323	371.1006514398909	445.120353486292
31955	39.039852	371.10070212882505	445.12046817269595
31981	39.071387	371.1006570640727	445.12044454735934
32007	39.102937	371.1008442666941	445.1205605505023
32033	39.134473	371.1006950425402	445.1205656698664
32059	39.166012	371.10060400381883	445.1204602792787
32085	39.197533	371.10053284927324	445.12039461477957
32111	39.229073	371.10063503350653	445.1205525545489
32137	39.2606	371.1006159277029	445.1204160344552
32163	39.292142	371.1006891557683	445.12050686261387
32189	39.323667	371.1006963038828	445.1205714085228
32215	39.355171	371.10044972641225	445.12031730683424
32241	39.386667	371.10093076604676	445.12040864114164
32267	39.418185	371.1003686121616	445.1203375863046
32293	39.449688	371.1004436263485	445.12020210801944
32319	39.481187	371.1006710911512	445.1201957222148
32345	39.512692	371.1007313415936	445.12046800861816
32371	39.5442	371.1006190257287	445.12033536005123
32397	39.575702	371.10077714521486	445.1204913413864
32423	39.607213	371.1007696599257	445.12054890802125
32449	39.638725	371.1007372076543	445.12048629924857
32475	39.670229	371.10068287866414	445.12039196187277
32501	39.701746	371.1009929705006	445.1205974662439
32527	39.733261	371.10073481430805	445.120413149044
32553	39.764775	371.10067696526914	445.12047577595985
32579	39.796369	371.10089263951346	445.12061818976173
32605	39.827894	371.10066968269604	445.1206900520381
32631	39.859432	371.10084004406843	445.12062857918033
32657	39.891102	371.100761728779	445.12054977136285
32683	39.922646	371.10063402870645	445.1204410521829
32709	39.95418	371.1008094429271	445.12064033867983
32735	39.985711	371.10079297230226	445.12065428873166
32761	40.017259	371.1009025440474	445.1207537497779
32787	40.049163	371.10088909064285	445.1206465805863
32813	40.080694	371.100826229699	445.12070468616514
32839	40.112223	371.10085890975284	445.120717143429
32865	40.144084	371.10079369566824	445.12061121465814
32891	40.175628	371.100880733971	445.12059376705486
32917	40.207428	371.10085316738764	445.1206943705754
32943	40.238959	371.1008428224933	445.12070396598824
32969	40.270497	371.1008519047665	445.1208210799184
32995	40.302244	371.1009833012845	445.12071670318517
33021	40.333782	371.10089559293647	445.12066027705384
33047	40.365322	371.10073922517074	445.1205963578314
33073	40.396859	371.1007377283786	445.12046147699186
33099	40.428399	371.1008559452926	445.1206596934496
33125	40.459951	371.10072292849424	445.1205201830275
33151	40.491482	371.1008096228358	445.12055826780977
33177	40.522999	371.10111466905545	445.12076835993486
33203	40.55453	371.1007538981599	445.1204904547723
33229	40.586043	371.1008990637178	445.1207969876338
33255	40.617574	371.100884526106	445.12058082466456
33281	40.649095	371.10083309979524	445.1206851023883
33307	40.680626	371.10078838690964	445.12067387483285
33333	40.712147	371.10061274370247	445.1204805212159
33359	40.743682	371.10079333541285	445.12062672432114
33385	40.775226	371.10084112606205	445.12074457852776
33411	40.806753	371.10076261771775	445.12051260808
33437	40.838278	371.100909534217	445.12073094525084
33463	40.869818	371.10085516798875	445.1207018829612
33489	40.901351	371.1008614758536	445.1206294201232
33515	40.932891	371.10082809601715	445.1206638336104
33541	40.964439	371.1007508115328	445.1205413659592
33567	40.995976	371.10084130238107	445.12078495694067
33593	41.027508	371.1006294143653	445.1205885177342
33619	41.059031	371.1007388023055	445.12049021439424
33645	41.09057	371.1008223999565	445.1206613266252
33671	41.122101	371.10062038766677	445.1205057547207
33697	41.15366	371.1007111664801	445.1204990721948
33723	41.185216	371.1006118912693	445.1205078420442
33749	41.216843	371.1006635241389	445.120561377022
33775	41.248387	371.1006561284448	445.12056528432527
33801	41.279927	371.1007787696009	445.1205299713657
33827	41.311827	371.10062853621037	445.1204473250785
33853	41.343358	371.1005659615899	445.120344502267
33879	41.37525	371.1006274726433	445.1204965025772
33905	41.406785	371.1006107219167	445.12039799727
33931	41.438318	371.10055064989916	445.1202961313762
33957	41.469852	371.100864885404	445.1205445936227
33983	41.501398	371.10049523574435	445.1204825692964
34009	41.532944	371.1007067195842	445.12043601992
34035	41.564833	371.100993406635	445.1207121874715
34061	41.596344	371.1008093376855	445.1205733179927
34087	41.62786	371.1010519969238	445.12049409851693
34113	41.659362	371.10110356114376	445.1205241377678
34139	41.690877	371.1012371259795	445.1207109540307
34165	41.7224	371.1011542653079	445.1205469891815
34191	41.753908	371.10129975453674	445.12058196223086
34217	41.785554	371.1009308478727	445.12049168586236
34243	41.817081	371.1007945624474	445.12053692628547
34269	41.848608	371.1008685084067	445.1206242905375
34295	41.880123	371.10089327834106	445.1206088776061
34321	41.911633	371.10075436299	445.1206331307813
34347	41.943154	371.1008682472249	445.1205887368802
34373	41.974661	371.10067314423253	445.1203695923618
34399	42.006167	371.1008302742116	445.12068479728265
34425	42.037671	371.10104305429905	445.1206435645106
34451	42.069167	371.10131513106194	445.12075905409495
34477	42.100657	371.10121140521926	445.12096918415824
34503	42.132148	371.10122165337384	445.12097134474595
34529	42.163642	371.10102015660493	445.1211689549204
34555	42.195142	371.10110911322187	445.1208536493766
34581	42.226642	371.10101208713576	445.1209632791088
34607	42.258161	371.10130876328196	445.12097341013185
34633	42.289657	371.101008490518	445.1208195565199
34659	42.321159	371.10130770917567	445.1210102194136
34685	42.352665	371.1010873014348	445.120772797888
34711	42.384167	371.10088187895303	445.12065256978696
34737	42.415678	371.1008912411767	445.120744297362
34763	42.447203	371.1009431647637	445.12067375829736
34789	42.478711	371.1007908857549	445.1205242021823
34815	42.510232	371.10103085980705	445.1206635970758
34841	42.541761	371.10082020118693	445.12068673449875
34867	42.573282	371.10093555707465	445.12078201126184
34893	42.604809	371.100862462273	445.12077136904867
34919	42.636342	371.1008783091497	445.1206662586909
34945	42.667876	371.10074410387415	445.1206328983492
34971	42.699409	371.1007055883017	445.12058816133157
34997	42.730943	371.1008186301464	445.120724541087
35023	42.762474	371.1007988713805	445.12072486761804
35049	42.794088	371.1008780053908	445.12068588456714
35075	42.825622	371.1006718370441	445.1205706737099
35101	42.857153	371.1005511768485	445.1204205589097
35127	42.888966	371.1006838321746	445.12058265181264
35153	42.920487	371.10064616579376	445.12057905188954
35179	42.952366	371.1006133968435	445.12050075630833
35205	42.983876	371.1007168183396	445.1205224785609
35231	43.015393	371.1007926355021	445.1207969884179
35257	43.046912	371.10089108354117	445.1206349301128
35283	43.078441	371.100869374904	445.1206341657329
35309	43.109968	371.1006855565068	445.120542715073
35335	43.141785	371.1005355358955	445.1204465255857
35361	43.173312	371.1005083472747	445.120504154316
35387	43.20483	371.10075387843773	445.1206918105853
35413	43.236358	371.10076359835915	445.12045952180415
35439	43.267889	371.1005681171355	445.1204459369626
35465	43.29941	371.1006558033452	445.12050375083584
35491	43.330929	371.10062769607583	445.1205759512077
35517	43.362429	371.1006596271791	445.1205081090629
35543	43.394204	371.1005543389495	445.1205036797911
35569	43.42571	371.1008945478714	445.12065814848955
35595	43.45751	371.1008876122136	445.12062804959356
35621	43.489031	371.10082670830116	445.1208179804589
35647	43.520562	371.10078556373486	445.120455490996
35673	43.552085	371.10070637321076	445.1205142173321
35699	43.583625	371.1008767959895	445.1206623645158
35725	43.615148	371.10091001850503	445.12048909779753
35751	43.6468	371.1006904819696	445.120502306666
35777	43.678323	371.10081495034467	445.1206143229602
35803	43.70986	371.10075256064675	445.1205968323774
35829	43.741389	371.1007752974328	445.1205756788345
35855	43.772927	371.10084836622826	445.1206307375869
35881	43.804469	371.1007661565223	445.1206671766098
35907	43.836019	371.10089565403945	445.12078147303043
35933	43.867939	371.1006877328653	445.12061870192946
35959	43.899502	371.10094689172377	445.1206668993345
35985	43.931038	371.1008043992112	445.12072536976876
36011	43.962967	371.10077480187596	445.12063833431085
36037	43.994508	371.1008581125442	445.120684129479
36063	44.026058	371.1006753217509	445.120580724244
36089	44.057788	371.10059758711526	445.1205953027409
36115	44.089317	371.10075705557614	445.12052821271703
36141	44.1209	371.10057035887866	445.12054728558087
36167	44.152438	371.10073862819354	445.12044096824343
36193	44.183983	371.1005517069087	445.1204663504559
36219	44.215511	371.10057756016147	445.12043761525047
36245	44.24704	371.10085052669217	445.12065576776405
36271	44.278577	371.1006752375435	445.12041117090985
36297	44.310292	371.10084873208353	445.1204851692677
36323	44.341825	371.10061068681665	445.1205226555026
36349	44.373363	371.10078399717764	445.1207130666867
36375	44.404909	371.1007679805986	445.12059424023886
36401	44.436446	371.1008822588643	445.1206793563102
36427	44.467996	371.1006610927452	445.12046894942625
36453	44.499542	371.1006938747057	445.1204482201075
36479	44.531074	371.10069013607927	445.12041340543533
36505	44.562759	371.100776051013	445.1206107799851
36531	44.594294	371.1005308254275	445.1204940557804
36557	44.625832	371.1007881903583	445.120601879225
36583	44.657351	371.10070739891603	445.12041611363
36609	44.688865	371.100749818626	445.1205115379905
36635	44.720367	371.1008064274485	445.12040747725206
36661	44.751869	371.10086040748365	445.1204774150637
36687	44.783369	371.1007955001546	445.1203504165013
36713	44.81488	371.1007911692668	445.1204405649628
36739	44.846388	371.1006172022045	445.12027841515646
36765	44.877897	371.10050336753994	445.1201973757076
36791	44.909403	371.10061570800235	445.12024863817174
36817	44.940922	371.1007749685029	445.12035422391995
36843	44.972428	371.1009156961027	445.1204884427175
36869	45.003951	371.10073484124916	445.12039304853937
36895	45.035678	371.10075146470115	445.12043890201005
36921	45.067197	371.1007967183058	445.1204624279616
36947	45.098718	371.10061624583585	445.1204745095428
36973	45.13023	371.10087484141627	445.1207619181484
36999	45.161736	371.10059263450836	445.12064348816136
37025	45.193243	371.10050077262986	445.1206857216535
37051	45.224743	371.10066244694366	445.1205498465928
37077	45.256258	371.10079387137336	445.1208807921425
37103	45.287774	371.10062512289767	445.120730310924
37129	45.31928	371.10067358364637	445.12038260190985
37155	45.350787	371.1006422649778	445.1202408180899
37181	45.382293	371.100848993871	445.1208024881643
37207	45.413791	371.1010242871344	445.1206002101052
37233	45.445299	371.1009203366768	445.1206733305299
37259	45.47682	371.10104029721174	445.1205630381029
37285	45.508335	371.10085996445804	445.1204134575827
37311	45.539845	371.1006921526428	445.1205838809071
37337	45.571354	371.1009349797187	445.1207100943912
37363	45.602856	371.10083091973877	445.1206077218997
37389	45.634439	371.10088342377867	445.1207416170202
37415	45.665958	371.100995126738	445.120781311925
37441	45.697483	371.10085120488054	445.12065341475517
37467	45.729343	371.10074462485966	445.1205632971626
37493	45.760872	371.10082306252684	445.12069807898115
37519	45.792414	371.10078240683254	445.1206859890052
37545	45.823948	371.1006036869267	445.1205077069333
37571	45.855479	371.10082712545704	445.12062658722635
37597	45.887373	371.10071564506916	445.1204927383733
37623	45.918896	371.1008382007684	445.1206239522529
37649	45.950425	371.1006737414369	445.12056234499505
37675	45.981952	371.10073119749654	445.12069732798574
37701	46.013487	371.10088189921134	445.1207414321482
37727	46.045014	371.10092406719986	445.12058143096675
37753	46.076535	371.10066964883237	445.12055624834926
37779	46.108069	371.1007082861215	445.12052036760815
37805	46.139592	371.1008152295748	445.1205426500445
37831	46.17114	371.10069466136855	445.1205205644197
37857	46.202685	371.1007687181307	445.12066871942545
37883	46.234227	371.1008389156214	445.1208092072367
37909	46.265765	371.100708336905	445.1205756000523
37935	46.297508	371.10104956866775	445.12077190322253
37961	46.329023	371.1009532636407	445.12080628381096
37987	46.360533	371.1010470342892	445.1207008835574
38013	46.392035	371.10076756860286	445.1205957257846
38039	46.423561	371.1010330015921	445.1206480472798
38065	46.45515	371.10090221590303	445.1208350556192
38091	46.486675	371.1007645616636	445.12053716267144
38117	46.518192	371.10097687506834	445.12057756127297
38143	46.549721	371.101010466816	445.120756345438
38169	46.581244	371.10084389210107	445.12061174791006
38195	46.612767	371.10087409277514	445.1206420118065
38221	46.644288	371.10077684565516	445.1206612764154
38247	46.675813	371.1008308231915	445.12069579989566
38273	46.707509	371.1009993248514	445.12064041504243
38299	46.739019	371.1009956658329	445.1206106021963
38325	46.770536	371.1006652210361	445.12070571348704
38351	46.802044	371.1008274525334	445.12074723342135
38377	46.833555	371.1007958270313	445.1204415768374
38403	46.865078	371.10074707421876	445.120523599885
38429	46.896586	371.100581932067	445.1204951458728
38455	46.928094	371.10095932749573	445.1206549902222
38481	46.95963	371.1009809851377	445.1207180752099
38507	46.991151	371.1008977248183	445.12057575103074
38533	47.022667	371.10093585623457	445.12072255909516
38559	47.054176	371.10092005441555	445.1206522513025
38585	47.085697	371.10093255025026	445.1206395934429
38611	47.117207	371.10111242714044	445.12069452123274
38637	47.148717	371.10100098805236	445.12058197653744
38663	47.180241	371.10084492633706	445.1204075927626
38689	47.211761	371.1009325934265	445.12065151653564
38715	47.243278	371.10093937901013	445.1207396342797
38741	47.274795	371.1007994672253	445.1207617038985
38767	47.306336	371.10078877217245	445.12062990097456
38793	47.337861	371.10088609173255	445.12069887019686
38819	47.369378	371.10095722395096	445.12083027704995
38845	47.400911	371.1007829960465	445.12060224383436
38871	47.432441	371.10090322975225	445.1205882029067
38897	47.463993	371.10085726302725	445.12064679716
38923	47.495522	371.10080293561253	445.12050959558314
38949	47.527049	371.10092024059446	445.1205772933646
38975	47.558582	371.1009192522231	445.12075796407987
39001	47.59011	371.1008355790473	445.1205398219266
39027	47.621635	371.1009189734965	445.12064150293855
39053	47.653155	371.101010096382	445.1207967580634
39079	47.684668	371.10097671015836	445.12058551597374
39105	47.716193	371.1008097504758	445.1206522629457
39131	47.747718	371.10091070898875	445.12069566198375
39157	47.779241	371.1010254007079	445.12071902546495
39183	47.811133	371.1008135588391	445.1206960618038
39209	47.842685	371.10077948475964	445.12072633904876
39235	47.874579	371.10076710937534	445.12049005903924
39261	47.90612	371.1005799691106	445.12053676639596
39287	47.937658	371.1007144640101	445.12053967981245
39313	47.969539	371.10091773530667	445.1206553012929
39339	48.001068	371.1007537077722	445.12076216225523
39365	48.032587	371.1007169403616	445.12051102134586
39391	48.064477	371.10074180758664	445.120567586782
39417	48.096018	371.1006898402465	445.12050958728736
39443	48.127543	371.1007062267112	445.1206570103903
39469	48.159087	371.1006590691034	445.12061638012307
39495	48.190627	371.1007247135784	445.1206177393097
39521	48.222543	371.10076583451263	445.1206444565684
39547	48.254062	371.10096723793237	445.1206511739429
39573	48.285964	371.1007113236326	445.1205443341936
39599	48.317496	371.1008192030955	445.12065043385513
39625	48.349021	371.1007244149999	445.12047978415455
39651	48.380546	371.10075664207034	445.120547990423
39677	48.412071	371.1006483233227	445.1205087392908
39703	48.4436	371.1006803928107	445.12064986878556
39729	48.475494	371.1005729164048	445.12056366858883
39755	48.507033	371.10084004425283	445.12055645853656
39781	48.538562	371.1007899270592	445.12066983492923
39807	48.57009	371.10083624030153	445.12056470626345
39833	48.601617	371.10075285110344	445.1205710992502
39859	48.633133	371.1008664547639	445.12058909423706
39885	48.664673	371.10090568053903	445.12064105018095
39911	48.696204	371.10108568343725	445.1206322004663
39937	48.727729	371.10084946586016	445.1206522809403
39963	48.759259	371.1007667858894	445.12060612660684
39989	48.790773	371.1007744318812	445.1206725256292
40015	48.822307	371.1006849330239	445.1205790236483
40041	48.853831	371.10068102359253	445.1205968850683
40067	48.885363	371.10063816324663	445.1204758827656
40093	48.916902	371.100722446935	445.120569269092
40119	48.948444	371.1007896058883	445.1206628328833
40145	48.979984	371.1007542305	445.1205590984001
40171	49.011525	371.1007870678328	445.1205941681686
40197	49.04343	371.10074460484236	445.12059721544875
40223	49.074967	371.1006654965825	445.1205135157827
40249	49.106517	371.1007258365467	445.120544779372
40275	49.138434	371.1006687660146	445.1204034300805
40301	49.169967	371.1006740528713	445.12049766405363
40327	49.201861	371.10067812681604	445.12049206108543
40353	49.233403	371.10057102820986	445.12039388817254
40379	49.264942	371.10052238415614	445.1204247036415
40405	49.296476	371.1007294930188	445.1206385612659
40431	49.328009	371.100648806702	445.12057470332235
40457	49.359567	371.1005195893295	445.1204535935088
40483	49.391499	371.10076752286415	445.12056163575585
40509	49.423038	371.10079944551364	445.12057220761545
40535	49.454951	371.10075100922865	445.1205591798457
40561	49.48648	371.1007229163054	445.12056162562726
40587	49.518007	371.10060624117204	445.12052813936117
40613	49.549526	371.1006076037818	445.12055718205266
40639	49.581063	371.100595368588	445.12038266263454
40665	49.612601	371.10075255025646	445.1203741289396
40691	49.644213	371.1005542877114	445.12043729600924
40717	49.675745	371.100798999198	445.12057995221795
40743	49.707276	371.10061004007827	445.1204145488019
40769	49.738793	371.1005705207324	445.1205185794417
40795	49.770318	371.1006464423821	445.1204107503208
40821	49.801832	371.10083190868744	445.1204623498697
40847	49.833345	371.1006750565469	445.1206053708842
40873	49.864849	371.10108801967846	445.1204635122108
40899	49.896341	371.100695441416	445.1201832986934
40925	49.927853	371.100557289854	445.12020667741785
40951	49.959349	371.101007046781	445.12051062729904
40977	49.990849	371.1008496091703	445.12048898078285
41003	50.022362	371.10069399270304	445.12064046899263
41029	50.053862	371.1007939010122	445.12062561073816
41055	50.085376	371.1007272693685	445.12047776864546
41081	50.116883	371.1007973117125	445.1205633842302
41107	50.148381	371.10071834683265	445.12064653482724
41133	50.179908	371.10081935859796	445.12056212659
41159	50.211468	371.1007692214687	445.1207002592115
41185	50.242987	371.10077122458443	445.12070660511324
41211	50.274502	371.100797293962	445.12061814236654
41237	50.306214	371.100584953073	445.12056344228455
41263	50.337733	371.1006291277399	445.1204802265051
41289	50.369391	371.10074270657765	445.1205464702518
41315	50.400914	371.1006787901439	445.12032964582284
41341	50.432441	371.10055867731484	445.1204726091255
41367	50.463973	371.1006605539492	445.12050597859593
41393	50.495508	371.1007575168571	445.12051596661536
41419	50.527039	371.1007367881197	445.1205132101853
41445	50.558564	371.10075931019855	445.1205501309834
41471	50.590085	371.1007342246568	445.12067318244505
41497	50.621602	371.10076271060916	445.1207335510816
41523	50.653112	371.10087430510083	445.1205103923057
41549	50.684627	371.1007770193246	445.1207664233179
41575	50.716139	371.10079218053403	445.1207470100594
41601	50.74765	371.1006530179182	445.12064136604005
41627	50.779162	371.1009247068508	445.1208347191433
41653	50.810667	371.10104428836144	445.12078706129984
41679	50.842181	371.10085069258884	445.1206907804559
41705	50.873685	371.1008159217986	445.12069907735895
41731	50.90519	371.1007290153549	445.12074762247977
41757	50.936706	371.1009751157314	445.1208973375385
41783	50.968284	371.10087158382345	445.1209613742898
41809	50.999784	371.10081214786027	445.1207794351604
41835	51.031284	371.10119750887134	445.12060483791845
41861	51.062796	371.1008492704574	445.12057386326427
41887	51.09429	371.1007406192267	445.1205558648176
41913	51.125788	371.10071369498195	445.12066561608174
41939	51.157294	371.10101710659256	445.1205665479941
41965	51.1888	371.10101347803396	445.12058456579916
41991	51.2203	371.10065256958046	445.1204727968258
42017	51.251805	371.1009039260247	445.1204667044867
42043	51.283403	371.1007089231853	445.12052394023766
42069	51.314919	371.10066385592324	445.12071014770856
42095	51.346432	371.1008762593314	445.12082863978713
42121	51.377961	371.10077208589547	445.12061603813305
42147	51.409486	371.1009180069554	445.1208018787667
42173	51.441003	371.10087652202736	445.1206498297519
42199	51.472878	371.10099726557894	445.1207779004697
42225	51.504392	371.1011004220998	445.1207859293015
42251	51.535911	371.10086294449627	445.12057087067893
42277	51.56743	371.10067203642586	445.12057501369014
42303	51.598961	371.10091905448724	445.12067224582796
42329	51.630484	371.10070334656757	445.1206108636457
42355	51.662009	371.10072183243614	445.1206233962436
42381	51.693532	371.1010433331881	445.1206875225866
42407	51.725409	371.10092359821994	445.120849875559
42433	51.756907	371.1010466353841	445.1206352873263
42459	51.788413	371.1007431866999	445.1205928573367
42485	51.81992	371.10096873348385	445.12079245201744
42511	51.851438	371.10091503235833	445.12046619965946
42537	51.882947	371.1009575851724	445.1206545359583
42563	51.914468	371.1009220456294	445.12070558833267
42589	51.946005	371.10087824169	445.120521249708
42615	51.977541	371.1010064422046	445.1208472921497
42641	52.009059	371.1009531832444	445.12076914455645
42667	52.04058	371.1009134719214	445.1208662226387
42693	52.072107	371.1010120803094	445.12076921567655
42719	52.103653	371.1007210467816	445.1207047077275
42745	52.135541	371.10078010543987	445.1206906552081
42771	52.167053	371.10086149330454	445.1207643998063
42797	52.198551	371.1011745312968	445.1206226250226
42823	52.230047	371.10080612203456	445.12064238913774
42849	52.261562	371.10077502109687	445.120634925728
42875	52.29307	371.100978539926	445.12055353689624
42901	52.324581	371.100549708804	445.12035627901236
42927	52.356104	371.1007738610607	445.1206669068069
42953	52.387939	371.10088896288335	445.120495867433
42979	52.419466	371.1008543476624	445.12070256841423
43005	52.450995	371.1006812472485	445.1206362480062
43031	52.482529	371.10101285998803	445.1206769050973
43057	52.51407	371.10081447270124	445.12054306056046
43083	52.545964	371.10086924127785	445.1206409312052
43109	52.577493	371.1008409424159	445.12071305915254
43135	52.609037	371.1007208875318	445.12060142282456
43161	52.640937	371.10094467256715	445.1207586321096
43187	52.672477	371.1007232939203	445.12070461032783
43213	52.704379	371.1005735607849	445.12042785357914
43239	52.735921	371.1006805250576	445.12053547295346
43265	52.767464	371.10061680828073	445.1206081531237
43291	52.799368	371.10071980943906	445.1207374195359
43317	52.830925	371.10075141789514	445.1205679907241
43343	52.862485	371.10076566331423	445.1206932304925
43369	52.894391	371.10076991308176	445.12055242357684
43395	52.925919	371.1006394792661	445.120636890002
43421	52.957812	371.1007796624482	445.12053728607737
43447	52.989331	371.100847807101	445.1206418174302
43473	53.020854	371.10076782721814	445.12053060924444
43499	53.052379	371.10057152310344	445.1204483520514
43525	53.08391	371.10060643505363	445.1204198471617
43551	53.115463	371.1006787523295	445.1204611590601
43577	53.147358	371.100637079949	445.12054713523327
43603	53.178871	371.1008809549959	445.12065883819974
43629	53.210375	371.1009327343551	445.12071456097783
43655	53.241886	371.1006439710692	445.1205716222553
43681	53.273402	371.1006333961105	445.12059604367516
43707	53.304919	371.10074556489315	445.1207452057155
43733	53.336421	371.1007554488128	445.1205654661324
43759	53.368171	371.10055200258	445.12044095840423
43785	53.399679	371.1007882452763	445.1205020957185
43811	53.431184	371.1010379802065	445.12077482142195
43837	53.463061	371.1007714874696	445.1206774244686
43863	53.49459	371.10074891218284	445.1205965561668
43889	53.526132	371.10073795205864	445.1206934872609
43915	53.557678	371.1007230115656	445.1206557372682
43941	53.589207	371.10078007418224	445.12060899057315
43967	53.621107	371.100677767854	445.12048840134406
43993	53.65264	371.10068083123963	445.1207288710925
44019	53.684169	371.10062752599345	445.12058179297156
44045	53.716059	371.1007150794533	445.12058723548085
44071	53.747576	371.1007649979164	445.1207225820532
44097	53.779094	371.1007380732862	445.1204889827326
44123	53.810615	371.1005601454647	445.120746148267
44149	53.842138	371.10054134907426	445.1206271067969
44175	53.874034	371.1006248564531	445.12062433811843
44201	53.905538	371.1006405035183	445.12055531500965
44227	53.937057	371.10086161608587	445.12073757091116
44253	53.968853	371.1007446027355	445.1206133462983
44279	54.000363	371.1006518091755	445.1205401962679
44305	54.031884	371.10075782851555	445.12054735089225
44331	54.063401	371.1009624014516	445.120679255217
44357	54.094928	371.10072941484236	445.120519032123
44383	54.126809	371.10058716179515	445.1205893463754
44409	54.158334	371.10079144160596	445.12069821285826
44435	54.189853	371.100713724495	445.1205705298842
44461	54.221368	371.10081623600337	445.12078850232007
44487	54.252893	371.10087010188903	445.12057752330384
44513	54.284414	371.10080121679306	445.120720518448
44539	54.31593	371.10069426457085	445.12045221673293
44565	54.347455	371.10087746237355	445.12066575190573
44591	54.378987	371.10085320048853	445.1206737769905
44617	54.410526	371.1007252084414	445.1205264446339
44643	54.442064	371.1004144121757	445.12021184095806
44669	54.473591	371.10084924547346	445.12054046890825
44695	54.505124	371.1006249328006	445.12041304181884
44721	54.536643	371.1007145382311	445.12052019704896
44747	54.568187	371.1008372642477	445.12055631229305
44773	54.599718	371.1007489064123	445.1205346035731
44799	54.631245	371.1006244851899	445.1204375501488
44825	54.662779	371.10052265527287	445.120583923949
44851	54.694314	371.100638370964	445.12049408488093
44877	54.726204	371.10080237381555	445.12068588495913
44903	54.757735	371.10063295344696	445.1204664233011
44929	54.789629	371.10071718687226	445.12057457771925
44955	54.821158	371.10085303313394	445.1205480062159
44981	54.852683	371.10059930078864	445.1205231703722
45007	54.884216	371.10094171898135	445.1206177718149
45033	54.915756	371.1006329502414	445.1204316552669
45059	54.947281	371.10078469243507	445.12044946386703
45085	54.979177	371.1005962035342	445.1204183130823
45111	55.010691	371.1008918294675	445.12068561636653
45137	55.042214	371.1006275745796	445.12056994533947
45163	55.073746	371.1007478713193	445.1206858674069
45189	55.105285	371.1007547871445	445.12060608766217
45215	55.136835	371.10053538771746	445.12038930994134
45241	55.168375	371.1007537526842	445.1206707372982
45267	55.199921	371.10073456504057	445.1206034213659
45293	55.231464	371.1006738701823	445.12062596796767
45319	55.262992	371.10065478211817	445.12045491949766
45345	55.294533	371.1006640623483	445.12051660746175
45371	55.326056	371.10072673854523	445.1206609978567
45397	55.357588	371.10058059631865	445.12051111332056
45423	55.389469	371.1006206339346	445.12062838914005
45449	55.420983	371.1003944427434	445.1205153260492
45475	55.452494	371.1007905412118	445.12078498396767
45501	55.484	371.1008794939016	445.12114854447736
45527	55.515504	371.10088672408796	445.12078921115193
45553	55.547006	371.10070730680064	445.1207439227072
45579	55.578517	371.1011065228246	445.1208046524172
45605	55.610027	371.10082612282457	445.1205486406384
45631	55.641538	371.10066904341	445.12055063787096
45657	55.673042	371.1007436352306	445.1206453256937
45683	55.704627	371.1008195036991	445.12079761077996
45709	55.736144	371.10070324005426	445.1206762281955
45735	55.767665	371.10059643183996	445.12067449665255
45761	55.799336	371.10072388162484	445.12068738287167
45787	55.830842	371.1010146672418	445.12076847745817
45813	55.862363	371.10075712334844	445.120577218784
45839	55.893884	371.100610688235	445.12059016951235
45865	55.925405	371.10085174733297	445.12054420465904
45891	55.957282	371.1008515947946	445.12051772484125
45917	55.988805	371.10082485354474	445.1205282275525
45943	56.020328	371.1007778026343	445.1205464561302
45969	56.051865	371.1008619336603	445.1206440733769
45995	56.083396	371.10086852620367	445.1206124310927
46021	56.114911	371.1008559188061	445.1207759979458
46047	56.146426	371.1006673275253	445.1205009808593
46073	56.177949	371.1008837529689	445.1206029854839
46099	56.20947	371.10041404793185	445.12048585872395
46125	56.24098	371.1007591761157	445.1206361577686
46151	56.272497	371.1009808370234	445.12061543716715
46177	56.30404	371.10080819986354	445.1205411241166
46203	56.335566	371.1008859249705	445.1205265057293
46229	56.367074	371.1009427823313	445.1206418176912
46255	56.398607	371.10088097138026	445.1206865290066
46281	56.430134	371.10090220104314	445.1207676648094
46307	56.461645	371.1006786872173	445.1206300429119
46333	56.493157	371.10089963924554	445.1206543677201
46359	56.524678	371.1007751142676	445.1206073149621
46385	56.556212	371.1009287517985	445.1207019685657
46411	56.587749	371.10074520694775	445.12056302945984
46437	56.61926	371.10122466080855	445.1206498427875
46463	56.65078	371.10080415494417	445.1206829835652
46489	56.682295	371.10086108267205	445.120669082386
46515	56.713808	371.10090401315637	445.1205668022559
46541	56.745318	371.1008174432093	445.1205955385209
46567	56.776843	371.1006026534263	445.1206581801357
46593	56.808383	371.1008241918278	445.120651152378
46619	56.839908	371.1008485143865	445.1207119723183
46645	56.871431	371.100834693616	445.12073014134984
46671	56.902947	371.1008345213609	445.12069205382113
46697	56.934466	371.1008258278949	445.12081122398547
46723	56.965983	371.1008199912426	445.1207522769219
46749	56.997493	371.10069809650315	445.1204901920188
46775	57.029004	371.1007755207797	445.1206177209146
46801	57.060529	371.10069525396	445.120549308616
46827	57.092054	371.1006486704091	445.1206225278732
46853	57.123579	371.10076783787594	445.1207042135672
46879	57.155095	371.1006842446278	445.1205958925524
46905	57.186637	371.10085778680525	445.1206171028336
46931	57.218164	371.1007621705056	445.12070495687885
46957	57.249689	371.1008441046809	445.12063905622045
46983	57.281212	371.10081518272074	445.1207037573064
47009	57.312741	371.10070332219914	445.120532458007
47035	57.344291	371.1009360083801	445.1206695150504
47061	57.3762	371.10075389005425	445.1206653848868
47087	57.407723	371.10077658859325	445.12066809494013
47113	57.439267	371.1006118190327	445.12056932810845
47139	57.471185	371.10071644418355	445.1204382827434
47165	57.502737	371.10080777868774	445.12073191461326
47191	57.534629	371.1009891511933	445.12062074196825
47217	57.566158	371.1007610702911	445.12058670413603
47243	57.597696	371.10066073825095	445.12051573377573
47269	57.629592	371.10056688542005	445.12045347586434
47295	57.661131	371.100772537358	445.1204397257123
47321	57.692673	371.1006863331706	445.1206126078886
47347	57.724583	371.1007441019846	445.1203708970055
47373	57.756119	371.1008115740055	445.1204882227862
47399	57.788056	371.10065872360855	445.1204624431984
47425	57.819609	371.1006625447019	445.1204718052167
47451	57.851159	371.10072306286037	445.1204916537696
47477	57.883084	371.10050928466	445.12027247663
47503	57.914631	371.10075773056667	445.12044569526046
47529	57.946186	371.1008277423394	445.12059885041896
47555	57.977713	371.1007715638037	445.1205523804367
47581	58.009253	371.10076472287614	445.12050084424396
47607	58.041155	371.1007545857231	445.1204655748287
47633	58.072677	371.10082862022296	445.12049113432056
47659	58.104207	371.10072684279254	445.1205095278161
47685	58.135738	371.10078699747453	445.1205865763165
47711	58.167261	371.1007353293987	445.1207040441653
47737	58.198778	371.1008704038199	445.12066155045653
47763	58.230296	371.100658796676	445.12040245551975
47789	58.261815	371.10052631763085	445.12049463852634
47815	58.293709	371.1007976014834	445.1205771823305
47841	58.325238	371.10076414221845	445.1204630932642
47867	58.356774	371.1007956018935	445.1205467818565
47893	58.388669	371.10074667573764	445.12047076565807
47919	58.420186	371.10085806944375	445.1205872942774
47945	58.452082	371.10087808234266	445.12064755302947
47971	58.483607	371.1004609966269	445.12051348241346
47997	58.515126	371.10071688864946	445.12050303378896
48023	58.546649	371.1006472921592	445.12047969420337
48049	58.578186	371.10078346173253	445.12067520135685
48075	58.609734	371.1007589649022	445.1204854272247
48101	58.64163	371.10057613279446	445.1205575507079
48127	58.673145	371.10065661347517	445.1204716760471
48153	58.70467	371.1006673374427	445.1206528655952
48179	58.736182	371.1005685040495	445.1206962113926
48205	58.767701	371.1006205623352	445.1206685385479
48231	58.799224	371.1004975853138	445.12060323955217
48257	58.830741	371.1005997340574	445.12060199753813
48283	58.862268	371.1007010895105	445.12051874057124
48309	58.893793	371.1007723175471	445.120616779754
48335	58.925335	371.1008865792759	445.1205847518762
48361	58.956864	371.1005890917139	445.1204932475995
48387	58.988374	371.1007635508219	445.1206168263181
48413	59.019897	371.1009598319319	445.1203265514527
48439	59.051695	371.1008517815898	445.12048348430613
48465	59.083214	371.10071678559683	445.12041302748327
48491	59.114745	371.1006589880402	445.1204469297158
48517	59.146285	371.1006517615514	445.1204019133941
48543	59.177814	371.10097821622094	445.12053047118405
48569	59.209341	371.10054498683877	445.1203976240507
48595	59.240864	371.10087897347506	445.120513879369
48621	59.272379	371.10056892933477	445.1204883485971
48647	59.303895	371.10081303811177	445.1208394631981
48673	59.335406	371.1010410196836	445.12105098988087
48699	59.366916	371.1008250754964	445.12078828180614
48725	59.39842	371.10071620727825	445.121084488228
48751	59.429937	371.1010501489308	445.12101096867343
48777	59.461522	371.1010963424947	445.12079675367795
48803	59.493043	371.1010924676473	445.1209113308444
48829	59.524556	371.1009578214822	445.1207397727831
48855	59.556248	371.10083351765894	445.1207788558997
48881	59.587752	371.100998953639	445.12077786072535
48907	59.619571	371.1009006045927	445.12083808733445
48933	59.651089	371.10079977609985	445.12076467407536
48959	59.682612	371.1010110858199	445.1207181358564
48985	59.714508	371.1008299818956	445.120622161312
49011	59.746052	371.1006411564318	445.1204306125922
49037	59.777592	371.10083866611797	445.1206616528093
49063	59.809112	371.10080428113133	445.1206973995358
49089	59.840627	371.1009909051243	445.1205934973117
49115	59.872517	371.10077344477514	445.1205031512508
49141	59.904031	371.10078827874764	445.12064691306176
49167	59.93555	371.1008864648266	445.1205411885338
49193	59.96706	371.1008599361495	445.120633139511
49219	59.998582999999996	371.10211515152724	445.1203787868457
49245	60.030081	371.1008340589986	445.1202875774719
49271	60.061594	371.1006783884744	445.12047850734496
49297	60.093104	371.1008816192158	445.120498771198
49323	60.124663	371.1005424602308	445.1203755322187
49349	60.156165	371.1012714449208	445.12074114609237
49375	60.187667	371.1009921616371	445.1205686450914
49401	60.2193	371.1008104351742	445.12065765661106
49427	60.250817	371.1006896616254	445.12037256628764
49453	60.282332	371.1010187666337	445.1205466104003
49479	60.314186	371.10083401414147	445.1203813255358
49505	60.345715	371.10051888881185	445.1204148583096
49531	60.377238	371.1008905365936	445.1206645718536
49557	60.408763	371.100981586758	445.1205010513883
49583	60.440292	371.1008776212408	445.1206755704725
49609	60.472184	371.10076333184765	445.1205320463962
49635	60.503703	371.1006673925911	445.12062448174623
49661	60.535226	371.10089801911386	445.12065131657965
49687	60.566755	371.10064664804224	445.1205913482665
49713	60.598274	371.10105105915153	445.1208141969363
49739	60.629805	371.10090381095364	445.1206042439129
49765	60.66133	371.1007165390119	445.12058655750064
49791	60.692865	371.10090330025787	445.12066959409884
49817	60.724388	371.1006105162428	445.12060904482007
49843	60.755928	371.1009037503276	445.1207332146087
49869	60.787478	371.100861660309	445.1206457196979
49895	60.819028	371.10080712616525	445.12064018227875
49921	60.850568	371.10077635487477	445.1207131211892
49947	60.882468	371.10084366454686	445.120616796715
49973	60.913991	371.1008278750091	445.12070091777866
49999	60.945536	371.10073586326286	445.1206513291455
50025	60.977436	371.1007210821321	445.1206155019759
50051	61.008972	371.1007638661662	445.12051641937296
50077	61.040868	371.10064485925983	445.12038047494656
50103	61.072399	371.1006148683767	445.1204957193181
50129	61.103936	371.1006527514024	445.12053418589977
50155	61.135474	371.100760876258	445.12055182382915
50181	61.167012	371.1007299405332	445.12053588049645
50207	61.198551	371.1010625251558	445.12078777551733
50233	61.230412	371.10141309721894	445.12103563896335
50259	61.261905	371.1010356999414	445.12089334968533
50285	61.293399	371.10125126261426	445.1207901778195
50311	61.324901	371.1009004821078	445.1204736529286
50337	61.356393	371.10065526909784	445.1205097372465
50363	61.387893	371.101084000809	445.1203120420918
50389	61.419397	371.1009645164346	445.12038550444936
50415	61.450897	371.1009548034729	445.1205653169546
50441	61.482404	371.1009875181002	445.1206337582156
50467	61.513904	371.1008355768915	445.12076445362516
50493	61.545404	371.10045579919154	445.12076831240984
50519	61.576914	371.100889880663	445.12080790598384
50545	61.608416	371.10091775535886	445.120663674911
50571	61.640116	371.1007590445184	445.12062356228984
50597	61.671637	371.1007758248698	445.12058895574296
50623	61.703537	371.10100008743996	445.1208226114209
50649	61.735052	371.1008944261435	445.1206828207911
50675	61.766595	371.10091874356226	445.12064141748795
50701	61.798112	371.1008144284027	445.1207371132879
50727	61.829631	371.10077992037	445.1206397126133
50753	61.861154	371.10094418489945	445.12074496499804
50779	61.893048	371.10073214922426	445.1204493705551
50805	61.924569	371.10086694831466	445.12060422362873
50831	61.956096	371.10070793344875	445.12054416786685
50857	61.987625	371.10103231865645	445.12063674691484
50883	62.019154	371.1005858771874	445.1204700174199
50909	62.050687	371.1007260668421	445.1206388203429
50935	62.082212	371.10071883317926	445.12069638940267
50961	62.113754	371.1007344838897	445.1205283422249
50987	62.145642	371.1006418147603	445.12069689839007
51013	62.17716	371.1006816590769	445.12050001497335
51039	62.208671	371.10055602439206	445.1205686927167
51065	62.240198	371.10086043772003	445.1206582914288
51091	62.271725	371.10071017235106	445.12063697542754
51117	62.30364	371.100658213218	445.12050549749887
51143	62.335192	371.10065761313075	445.1206285987347
51169	62.36714	371.1005473424696	445.12031612154914
51195	62.398715	371.1007142602954	445.12049354838103
51221	62.430267	371.10065317555586	445.12054997600916
51247	62.462192	371.1005742349133	445.12041640666007
51273	62.49375	371.1006440511199	445.1204767788373
51299	62.525315	371.10076936899264	445.1205776740748
51325	62.557238	371.10067612291675	445.1205058000461
51351	62.588792	371.1008001826275	445.12058864823223
51377	62.6207	371.1007390039047	445.12066671039366
51403	62.652232	371.1008801747627	445.1206234603268
51429	62.683746	371.1008567361405	445.12055970373484
51455	62.715278	371.1007583548686	445.1207124936816
51481	62.74679	371.1005361890309	445.12035741340384
51507	62.778297	371.100444421163	445.12052746488934
51533	62.809796	371.1007972482915	445.12055101440166
51559	62.841299	371.1008996230402	445.12048684933717
51585	62.872801	371.10084025087	445.12038105263474
51611	62.904319	371.1010269107278	445.12060640253935
51637	62.93583	371.1011846643451	445.12059322114686
51663	62.967395	371.10050287632225	445.1204707008297
51689	62.998903	371.1007966702306	445.12047853067696
51715	63.03042	371.10090808706786	445.1208390498831
51741	63.062163	371.1005962242178	445.1203291412048
51767	63.093684	371.1006902479057	445.1205578294587
51793	63.125484	371.1006021815536	445.1205542764006
51819	63.157013	371.10066350196104	445.1205012072956
51845	63.188541	371.10074257821253	445.1205093740127
51871	63.220074	371.1006984990878	445.12040481196016
51897	63.251603	371.10080794669403	445.12059086874393
51923	63.283507	371.1007261663629	445.12048287560157
51949	63.315051	371.10074358403267	445.1205755176065
[truncated: 1,651 more rows]
